# Supplementary material for: Antibiotic’s target site affects the potentiation of Lactiplantibacillus plantarum inhibition and inactivation by electroporation
Source: Front Microbiol. 2024 Mar 22;15:1331714. doi: 10.3389/fmicb.2024.1331714 (PMC10996065; doi:10.3389/fmicb.2024.1331714)
Supplement: Supplementary file 1 [file Data_Sheet_1.xlsx]

## Sheet: data-Inactivation
incubation	antibiotic	concentration	E [kV/cm]	log (N/N0)	average log	sd
1 h	amp	0	0	0	0	0
1 h	amp	0	0	0
1 h	amp	0	0	0
1 h	amp	0	5	-0.30103	-0.56057	0.277963
1 h	amp	0	5	-0.526809
1 h	amp	0	5	-0.853872
1 h	amp	0	10	-2.20412	-2.59961	0.343252
1 h	amp	0	10	-2.82001
1 h	amp	0	10	-2.77469
1 h	amp	0	15	-3.24988	-3.18568	0.065376
1 h	amp	0	15	-3.18799
1 h	amp	0	15	-3.11919
1 h	amp	0	20	-3.90309	-4.14921	0.229203
1 h	amp	0	20	-4.18799
1 h	amp	0	20	-4.35655
1 h	amp	MIC	0	-0.0757207	-0.112053	0.0509258
1 h	amp	MIC	0	-0.170262
1 h	amp	MIC	0	-0.0901766
1 h	amp	MIC	5	-0.0579919	-0.549307	0.425605
1 h	amp	MIC	5	-0.804774
1 h	amp	MIC	5	-0.785156
1 h	amp	MIC	10	-1.8819	-2.44423	0.489482
1 h	amp	MIC	10	-2.67611
1 h	amp	MIC	10	-2.77469
1 h	amp	MIC	15	-3.02803	-3.33431	0.273191
1 h	amp	MIC	15	-3.42207
1 h	amp	MIC	15	-3.55284
1 h	amp	MIC	20	-4.71276	-4.38162	0.296012
1 h	amp	MIC	20	-4.28945
1 h	amp	MIC	20	-4.14267
1 h	amp	3xMIC	0	-0.251812	-0.162105	0.118306
1 h	amp	3xMIC	0	-0.206474
1 h	amp	3xMIC	0	-0.0280287
1 h	amp	3xMIC	5	-0.591336	-0.691535	0.261595
1 h	amp	3xMIC	5	-0.988418
1 h	amp	3xMIC	5	-0.49485
1 h	amp	3xMIC	10	-2.63592	-2.45635	0.292203
1 h	amp	3xMIC	10	-2.61396
1 h	amp	3xMIC	10	-2.11919
1 h	amp	3xMIC	15	-3.43327	-3.15907	0.256595
1 h	amp	3xMIC	15	-2.92475
1 h	amp	3xMIC	15	-3.11919
1 h	amp	3xMIC	20	-3.8819	-4.30792	0.460127
1 h	amp	3xMIC	20	-4.24598
1 h	amp	3xMIC	20	-4.79588
1 h	amp	10xMIC	0	-0.463442	-0.37173	0.216063
1 h	amp	10xMIC	0	-0.526809
1 h	amp	10xMIC	0	-0.124939
1 h	amp	10xMIC	5	-0.853872	-0.851437	0.0529122
1 h	amp	10xMIC	5	-0.79735
1 h	amp	10xMIC	5	-0.90309
1 h	amp	10xMIC	10	-2.90309	-3.18653	0.683487
1 h	amp	10xMIC	10	-3.96614
1 h	amp	10xMIC	10	-2.69037
1 h	amp	10xMIC	15	-3.50515	-3.48475	0.191375
1 h	amp	10xMIC	15	-3.66511
1 h	amp	10xMIC	15	-3.284
1 h	amp	10xMIC	20	-3.97367	-4.22866	0.501907
1 h	amp	10xMIC	20	-3.90544
1 h	amp	10xMIC	20	-4.80688
1 h	amp	30xMIC	0	-0.0280287	-0.324327	0.268893
1 h	amp	30xMIC	0	-0.39211
1 h	amp	30xMIC	0	-0.552842
1 h	amp	30xMIC	5	-0.881901	-0.929367	0.0411722
1 h	amp	30xMIC	5	-0.955418
1 h	amp	30xMIC	5	-0.950782
1 h	amp	30xMIC	10	-2.77276	-2.75984	0.139864
1 h	amp	30xMIC	10	-2.61396
1 h	amp	30xMIC	10	-2.89279
1 h	amp	30xMIC	15	-3.47173	-3.64652	0.193142
1 h	amp	30xMIC	15	-3.61396
1 h	amp	30xMIC	15	-3.85387
1 h	amp	30xMIC	20	-3.58087	-4.63518	1.10802
1 h	amp	30xMIC	20	-5.79005
1 h	amp	30xMIC	20	-4.53462
1 h	tet	0	0	0	0	0
1 h	tet	0	0	0
1 h	tet	0	0	0
1 h	tet	0	5	-0.0652667	-0.458614	0.340731
1 h	tet	0	5	-0.662758
1 h	tet	0	5	-0.647817
1 h	tet	0	10	-1.55429	-2.16155	0.550929
1 h	tet	0	10	-2.62933
1 h	tet	0	10	-2.30103
1 h	tet	0	15	-2.95223	-3.34643	0.348151
1 h	tet	0	15	-3.47524
1 h	tet	0	15	-3.61182
1 h	tet	0	20	-4.0894	-4.05124	0.295541
1 h	tet	0	20	-3.73848
1 h	tet	0	20	-4.32585
1 h	tet	MIC	0	-0.202105	-0.105105	0.091913
1 h	tet	MIC	0	-0.0193052
1 h	tet	MIC	0	-0.0939045
1 h	tet	MIC	5	-0.271741	-0.606543	0.293224
1 h	tet	MIC	5	-0.81766
1 h	tet	MIC	5	-0.730228
1 h	tet	MIC	10	-1.88528	-2.41933	0.470125
1 h	tet	MIC	10	-2.77066
1 h	tet	MIC	10	-2.60206
1 h	tet	MIC	15	-3.45738	-3.30685	0.197687
1 h	tet	MIC	15	-3.08297
1 h	tet	MIC	15	-3.38021
1 h	tet	MIC	20	-4.05368	-4.17905	0.137345
1 h	tet	MIC	20	-4.15761
1 h	tet	MIC	20	-4.32585
1 h	tet	3xMIC	0	-0.253257	-0.214983	0.0385867
1 h	tet	3xMIC	0	-0.2156
1 h	tet	3xMIC	0	-0.176091
1 h	tet	3xMIC	5	-0.48734	-0.611726	0.136015
1 h	tet	3xMIC	5	-0.590876
1 h	tet	3xMIC	5	-0.756962
1 h	tet	3xMIC	10	-2.15635	-2.37338	0.223085
1 h	tet	3xMIC	10	-2.36173
1 h	tet	3xMIC	10	-2.60206
1 h	tet	3xMIC	15	-3.33244	-3.33499	0.0160757
1 h	tet	3xMIC	15	-3.32034
1 h	tet	3xMIC	15	-3.35218
1 h	tet	3xMIC	20	-4.33244	-4.29009	0.289724
1 h	tet	3xMIC	20	-3.98152
1 h	tet	3xMIC	20	-4.5563
1 h	tet	10xMIC	0	-0.457377	-0.282164	0.160804
1 h	tet	10xMIC	0	-0.247784
1 h	tet	10xMIC	0	-0.141329
1 h	tet	10xMIC	5	-0.48734	-0.686339	0.172509
1 h	tet	10xMIC	5	-0.793526
1 h	tet	10xMIC	5	-0.778151
1 h	tet	10xMIC	10	-2.29105	-2.38662	0.116668
1 h	tet	10xMIC	10	-2.51663
1 h	tet	10xMIC	10	-2.35218
1 h	tet	10xMIC	15	-3.72498	-3.56292	0.158853
1 h	tet	10xMIC	15	-3.40749
1 h	tet	10xMIC	15	-3.5563
1 h	tet	10xMIC	20	-4.45738	-4.20959	0.215591
1 h	tet	10xMIC	20	-4.10646
1 h	tet	10xMIC	20	-4.06494
1 h	tet	30xMIC	0	-0.291046	-0.189532	0.104127
1 h	tet	30xMIC	0	-0.0829742
1 h	tet	30xMIC	0	-0.194575
1 h	tet	30xMIC	5	-0.457377	-0.733009	0.319354
1 h	tet	30xMIC	5	-1.08297
1 h	tet	30xMIC	5	-0.658675
1 h	tet	30xMIC	10	-2.67923	-2.58405	0.0847758
1 h	tet	30xMIC	10	-2.51663
1 h	tet	30xMIC	10	-2.5563
1 h	tet	30xMIC	15	-3.35471	-3.42425	0.114416
1 h	tet	30xMIC	15	-3.36173
1 h	tet	30xMIC	15	-3.5563
1 h	tet	30xMIC	20	-4.07717	-4.12925	0.229401
1 h	tet	30xMIC	20	-3.93036
1 h	tet	30xMIC	20	-4.38021
24 h	amp	0	0	0	0	0
24 h	amp	0	0	0
24 h	amp	0	0	0
24 h	amp	0	0	0
24 h	amp	0	5	0.0177288	-0.0556097	0.182593
24 h	amp	0	5	-0.328468
24 h	amp	0	5	0.0321847
24 h	amp	0	5	0.0561159
24 h	amp	0	10	-0.255273	-0.329239	0.22088
24 h	amp	0	10	-0.648803
24 h	amp	0	10	-0.140815
24 h	amp	0	10	-0.272066
24 h	amp	0	15	-0.808114	-0.499158	0.261706
24 h	amp	0	15	-0.486076
24 h	amp	0	15	-0.169461
24 h	amp	0	15	-0.532979
24 h	amp	0	20	-1.67549	-1.16014	0.409847
24 h	amp	0	20	-1.24304
24 h	amp	0	20	-0.69897
24 h	amp	0	20	-1.02307
24 h	amp	MIC	0	-0.556303	-0.645573	0.217341
24 h	amp	MIC	0	-0.926768
24 h	amp	MIC	0	-0.414973
24 h	amp	MIC	0	-0.684247
24 h	amp	MIC	5	-0.954243	-1.09636	0.24279
24 h	amp	MIC	5	-1.45975
24 h	amp	MIC	5	-0.993369
24 h	amp	MIC	5	-0.978098
24 h	amp	MIC	10	-2.0939	-2.38857	1.13005
24 h	amp	MIC	10	-3.6902
24 h	amp	MIC	10	-1.00673
24 h	amp	MIC	10	-2.76343
24 h	amp	MIC	15	-2.44236	-3.13763	0.621053
24 h	amp	MIC	15	-3.91204
24 h	amp	MIC	15	-2.90982
24 h	amp	MIC	15	-3.28631
24 h	amp	MIC	20	-4.16714	-3.98045	0.568006
24 h	amp	MIC	20	-4.6902
24 h	amp	MIC	20	-3.41497
24 h	amp	MIC	20	-3.64948
24 h	amp	3xMIC	0	-0.954243	-0.992371	0.254299
24 h	amp	3xMIC	0	-1.27522
24 h	amp	3xMIC	0	-0.666785
24 h	amp	3xMIC	0	-1.07323
24 h	amp	3xMIC	5	-1.68124	-1.76248	0.506495
24 h	amp	3xMIC	5	-1.57625
24 h	amp	3xMIC	5	-1.30776
24 h	amp	3xMIC	5	-2.48467
24 h	amp	3xMIC	10	-4.35218	-4.28983	0.376413
24 h	amp	3xMIC	10	-4.18505
24 h	amp	3xMIC	10	-3.85867
24 h	amp	3xMIC	10	-4.76343
24 h	amp	3xMIC	15	-4.77815	-4.8222	0.458996
24 h	amp	3xMIC	15	-4.5141
24 h	amp	3xMIC	15	-4.51188
24 h	amp	3xMIC	15	-5.48467
24 h	amp	3xMIC	20	-5.60206	-5.65639	0.241438
24 h	amp	3xMIC	20	-5.99123
24 h	amp	3xMIC	20	-5.41497
24 h	amp	3xMIC	20	-5.6173
24 h	amp	10xMIC	0	-1.51491	-1.40992	0.225453
24 h	amp	10xMIC	0	-1.54407
24 h	amp	10xMIC	0	-1.07255
24 h	amp	10xMIC	0	-1.50816
24 h	amp	10xMIC	5	-2.47712	-2.53114	0.621324
24 h	amp	10xMIC	5	-2.78711
24 h	amp	10xMIC	5	-1.69897
24 h	amp	10xMIC	5	-3.16137
24 h	amp	10xMIC	10	-4.81594	-5.1159	0.895792
24 h	amp	10xMIC	10	-4.73595
24 h	amp	10xMIC	10	-4.47049
24 h	amp	10xMIC	10	-6.44121
24 h	amp	10xMIC	15	-6.26627	-6.05203	0.533532
24 h	amp	10xMIC	15	-5.78711
24 h	amp	10xMIC	15	-5.47049
24 h	amp	10xMIC	15	-6.68425
24 h	amp	10xMIC	20	-6.4956	-6.79221	0.490506
24 h	amp	10xMIC	20	-6.8451
24 h	amp	10xMIC	20	-6.36576
24 h	amp	10xMIC	20	-7.4624
24 h	amp	30xMIC	0	-1.62688	-1.23998	0.288861
24 h	amp	30xMIC	0	-1.29226
24 h	amp	30xMIC	0	-0.993369
24 h	amp	30xMIC	0	-1.04742
24 h	amp	30xMIC	5	-2.85733	-2.65333	0.59482
24 h	amp	30xMIC	5	-2.73595
24 h	amp	30xMIC	5	-1.81291
24 h	amp	30xMIC	5	-3.20713
24 h	amp	30xMIC	10	-5.19457	-5.4285	0.764656
24 h	amp	30xMIC	10	-5.36798
24 h	amp	30xMIC	10	-4.66679
24 h	amp	30xMIC	10	-6.48467
24 h	amp	30xMIC	15	-7.15836	-7.14189	1.52041
24 h	amp	30xMIC	15	-6.08814
24 h	amp	30xMIC	15	-6.03476
24 h	amp	30xMIC	15	-9.28631
24 h	amp	30xMIC	20	-7.5563	-7.89189	0.971659
24 h	amp	30xMIC	20	-7.6902
24 h	amp	30xMIC	20	-7.03476
24 h	amp	30xMIC	20	-9.28631
24 h	tet	0	0	0	0	0
24 h	tet	0	0	0
24 h	tet	0	0	0
24 h	tet	0	0	0
24 h	tet	0	5	-0.0715523	-0.115907	0.126828
24 h	tet	0	5	-0.230992
24 h	tet	0	5	-0.20412
24 h	tet	0	5	0.0430346
24 h	tet	0	10	-0.341325	-0.237556	0.125422
24 h	tet	0	10	-0.249877
24 h	tet	0	10	-0.30103
24 h	tet	0	10	-0.0579919
24 h	tet	0	15	-0.225529	-0.343823	0.201054
24 h	tet	0	15	-0.39794
24 h	tet	0	15	-0.60206
24 h	tet	0	15	-0.149762
24 h	tet	0	20	-0.897627	-1.73291	0.788951
24 h	tet	0	20	-1.32331
24 h	tet	0	20	-2.69224
24 h	tet	0	20	-2.01848
24 h	tet	MIC	0	-0.274378	-0.223834	0.0693734
24 h	tet	MIC	0	-0.269622
24 h	tet	MIC	0	-0.226396
24 h	tet	MIC	0	-0.124939
24 h	tet	MIC	5	-0.149439	-0.34378	0.215825
24 h	tet	MIC	5	-0.440692
24 h	tet	MIC	5	-0.182931
24 h	tet	MIC	5	-0.60206
24 h	tet	MIC	10	-1.35356	-2.36934	0.777357
24 h	tet	MIC	10	-2.8617
24 h	tet	MIC	10	-2.18293
24 h	tet	MIC	10	-3.07918
24 h	tet	MIC	15	-2.5966	-3.0048	0.273063
24 h	tet	MIC	15	-3.12494
24 h	tet	MIC	15	-3.17271
24 h	tet	MIC	15	-3.12494
24 h	tet	MIC	20	-3.46626	-4.33261	0.583012
24 h	tet	MIC	20	-4.727
24 h	tet	MIC	20	-4.60206
24 h	tet	MIC	20	-4.53511
24 h	tet	3xMIC	0	-0.317843	-0.501051	0.134749
24 h	tet	3xMIC	0	-0.541362
24 h	tet	3xMIC	0	-0.50515
24 h	tet	3xMIC	0	-0.639849
24 h	tet	3xMIC	5	-0.751499	-1.17875	0.363265
24 h	tet	3xMIC	5	-1.1707
24 h	tet	3xMIC	5	-1.15297
24 h	tet	3xMIC	5	-1.63985
24 h	tet	3xMIC	10	-2.5359	-3.09497	0.501049
24 h	tet	3xMIC	10	-2.8617
24 h	tet	3xMIC	10	-3.30103
24 h	tet	3xMIC	10	-3.68124
24 h	tet	3xMIC	15	-3.81845	-4.22612	0.362362
24 h	tet	3xMIC	15	-4.10375
24 h	tet	3xMIC	15	-4.30103
24 h	tet	3xMIC	15	-4.68124
24 h	tet	3xMIC	20	-4.5552	-4.9744	0.666933
24 h	tet	3xMIC	20	-4.58087
24 h	tet	3xMIC	20	-5.96108
24 h	tet	3xMIC	20	-4.80043
24 h	tet	10xMIC	0	-1.49969	-1.33132	0.144566
24 h	tet	10xMIC	0	-1.37161
24 h	tet	10xMIC	0	-1.15297
24 h	tet	10xMIC	0	-1.30103
24 h	tet	10xMIC	5	-1.89763	-2.22992	0.361672
24 h	tet	10xMIC	5	-2.60206
24 h	tet	10xMIC	5	-1.94286
24 h	tet	10xMIC	5	-2.47712
24 h	tet	10xMIC	10	-4.61887	-6.49399	1.95395
24 h	tet	10xMIC	10	-6.42597
24 h	tet	10xMIC	10	-5.727
24 h	tet	10xMIC	10	-9.20412
24 h	tet	10xMIC	15	-7.11948	-7.68296	1.01797
24 h	tet	10xMIC	15	-7.30103
24 h	tet	10xMIC	15	-7.10721
24 h	tet	10xMIC	15	-9.20412
24 h	tet	10xMIC	20	-9.42051	-8.64451	1.41516
24 h	tet	10xMIC	20	-9.42597
24 h	tet	10xMIC	20	-6.52743
24 h	tet	10xMIC	20	-9.20412
24 h	tet	30xMIC	0	-1.78368	-1.88335	0.194372
24 h	tet	30xMIC	0	-2.13966
24 h	tet	30xMIC	0	-1.69224
24 h	tet	30xMIC	0	-1.91781
24 h	tet	30xMIC	5	-2.43523	-3.48972	0.892719
24 h	tet	30xMIC	5	-4.60206
24 h	tet	30xMIC	5	-3.60206
24 h	tet	30xMIC	5	-3.31951
24 h	tet	30xMIC	10	-7.19866	-8.28945	1.13326
24 h	tet	30xMIC	10	-7.42597
24 h	tet	30xMIC	10	-9.32906
24 h	tet	30xMIC	10	-9.20412
24 h	tet	30xMIC	15	-9.42051	-9.34491	0.103856
24 h	tet	30xMIC	15	-9.42597
24 h	tet	30xMIC	15	-9.32906
24 h	tet	30xMIC	15	-9.20412
24 h	tet	30xMIC	20	-9.42051	-9.34491	0.103856
24 h	tet	30xMIC	20	-9.42597
24 h	tet	30xMIC	20	-9.32906
24 h	tet	30xMIC	20	-9.20412

## Sheet: Inactivation statistics
AMPICILLIN VS. TETRACYCLINE COMPARISONS							ELECTROPORATION
							comparisons to the control
INCUBATION	CONCENTRATION	E [kV/cm]	p value				INCUBATION	E [kV/cm]	p value
1 h	MIC	0	0.875				1 h	5	0.0192 *
		5	0.8586					10	< 0.001 ***
		10	0.9558					15	< 0.001 ***
		15	0.8975					20	< 0.001 ***
		20	0.3497				24 h	5	0.9579
	3xMIC	0	0.4922					10	0.2653
		5	0.6787					15	0.0488 *
		10	0.7132					20	< 0.001 ***
		15	0.3003
		20	0.9526
	10xMIC	0	0.6117
		5	0.1864
		10	0.1176
		15	0.6233
		20	0.9527
	30xMIC	0	0.4548
		5	0.3463
		10	0.1457
		15	0.1667
		20	0.4842
24 h	MIC	0	0.01012 *
		5	0.003565 **
		10	0.9785
		15	0.7089
		20	0.4201
	3xMIC	0	0.01424 *
		5	0.1102
		10	0.00883 **
		15	0.08761
		20	0.1028
	10xMIC	0	0.5786
		5	0.4341
		10	0.2471
		15	0.02964 *
		20	0.04823 *
	30xMIC	0	0.01014 *
		5	0.1699
		10	0.005779 **
		15	0.06225
		20	0.05724

## Sheet: data-Growth curves
GROWTH CURVES AT ROOM TEMPERATURE (OD600 values)
BLANK VALUES DEDUCTED
AMPICILLIN
1. REPETITION		[el. field amplitude/antibiotic concentration]																										AVERAGE		[el. field amplitude/antibiotic concentration]
time [h]	0/0	0/MIC	0/3×MIC	0/10×MIC	0/30×MIC	5/0	5/MIC	5/3×MIC	5/10×MIC	5/30×MIC	10/0	10/MIC	10/3×MIC	10/10×MIC	10/30×MIC	15/0	15/MIC	15/3×MIC	15/10×MIC	15/30×MIC	20/0	20/MIC	20/3×MIC	20/10×MIC	20/30×MIC			time [h]	0/0	0/MIC	0/3×MIC	0/10×MIC	0/30×MIC	5/0	5/MIC	5/3×MIC	5/10×MIC	5/30×MIC	10/0	10/MIC	10/3×MIC	10/10×MIC	10/30×MIC	15/0	15/MIC	15/3×MIC	15/10×MIC	15/30×MIC	20/0
0	0.306183	0.30845	0.304683	0.23475	0.306783	0.31165	0.323317	0.317617	0.317117	0.33115	0.287817	0.300183	0.29755	0.31845	0.325283	0.305183	0.319683	0.318983	0.31595	0.312317	0.30595	0.329017	0.310683	0.310917	0.303983			0	0.225964	0.225217	0.225828	0.196772	0.22245	0.238897	0.235772	0.242339	0.239383	0.247028	0.236464	0.23265	0.235328	0.242683	0.241239	0.233603	0.237739	0.238739	0.237061	0.233906	0.232347
1	0.368983	0.360517	0.351683	0.27995	0.344483	0.295417	0.31545	0.309083	0.296683	0.30895	0.258383	0.28045	0.271283	0.295017	0.303417	0.28345	0.29175	0.295317	0.292683	0.303283	0.283883	0.316617	0.302883	0.312683	0.30375			1	0.285647	0.262594	0.26075	0.228228	0.247694	0.213786	0.222939	0.228661	0.220606	0.227261	0.195564	0.20465	0.208872	0.21785	0.212472	0.194592	0.20525	0.212583	0.208106	0.212094	0.205269
2	0.462583	0.445817	0.433617	0.350517	0.35705	0.29655	0.313517	0.299583	0.283417	0.290917	0.234983	0.256817	0.24795	0.272183	0.277783	0.26115	0.269783	0.273817	0.274283	0.280717	0.273383	0.305683	0.302417	0.304917	0.303817			2	0.366242	0.329311	0.324767	0.277256	0.264544	0.184725	0.207467	0.214744	0.204367	0.203767	0.155614	0.172811	0.182756	0.189633	0.182789	0.159064	0.176856	0.1907	0.187178	0.184233	0.180936
3	0.5702	0.5257	0.480733	0.387767	0.361167	0.3169	0.322033	0.301467	0.277933	0.277133	0.215867	0.2396	0.228933	0.252767	0.2546	0.245033	0.2551	0.256567	0.257867	0.263233	0.269933	0.302	0.3022	0.302833	0.297767			3	0.460592	0.398428	0.376283	0.304506	0.267761	0.168114	0.201806	0.204639	0.190628	0.184128	0.127536	0.150561	0.159006	0.165972	0.159272	0.132158	0.156872	0.169017	0.162972	0.160328	0.159547
4	0.665683	0.598017	0.540317	0.406983	0.366983	0.37095	0.353317	0.32075	0.277183	0.26945	0.202917	0.22635	0.214183	0.23575	0.237417	0.231617	0.24355	0.244183	0.24675	0.253417	0.269383	0.300417	0.304683	0.304483	0.293983			4	0.551831	0.463122	0.424711	0.319744	0.266922	0.171731	0.213878	0.209111	0.181211	0.167344	0.107103	0.134467	0.139678	0.145156	0.139044	0.112181	0.142311	0.151067	0.145378	0.1444	0.140781
5	0.727067	0.643833	0.568267	0.4054	0.3749	0.437867	0.394533	0.3545	0.275633	0.2629	0.193233	0.216167	0.203133	0.220633	0.2229	0.221	0.231033	0.233767	0.2374	0.2453	0.264933	0.2977	0.305833	0.3066	0.290333			5	0.621375	0.514872	0.457806	0.324283	0.26555	0.192075	0.234839	0.222406	0.174383	0.155539	0.0945583	0.123572	0.127283	0.130039	0.123339	0.098275	0.13085	0.13785	0.132839	0.133361	0.126619
6	0.785367	0.6827	0.583767	0.394067	0.3812	0.529033	0.453167	0.385067	0.276667	0.2612	0.1875	0.210967	0.1947	0.210567	0.211933	0.212733	0.221867	0.225233	0.230133	0.239767	0.261	0.295567	0.309067	0.309767	0.289867			6	0.685231	0.558283	0.481083	0.32385	0.262506	0.230881	0.273994	0.239417	0.171283	0.148906	0.0866528	0.117228	0.117472	0.120128	0.11365	0.0887361	0.122206	0.127539	0.12295	0.125172	0.115997
7	0.831317	0.715317	0.589383	0.38365	0.386317	0.62845	0.505817	0.406917	0.27905	0.26165	0.185617	0.206983	0.188417	0.201817	0.203483	0.205617	0.214883	0.217383	0.223317	0.23355	0.255417	0.29495	0.312717	0.315317	0.291783			7	0.734989	0.59625	0.494917	0.319283	0.262128	0.277944	0.314628	0.255617	0.170161	0.144694	0.0823222	0.113017	0.111028	0.112383	0.105883	0.0820222	0.116183	0.118017	0.114983	0.117983	0.10835
8	0.872317	0.73945	0.595583	0.380983	0.390783	0.703983	0.564083	0.426117	0.281317	0.262117	0.188617	0.20445	0.182183	0.194783	0.19635	0.202583	0.211017	0.21065	0.217417	0.22945	0.251117	0.29525	0.314683	0.321483	0.29485			8	0.779244	0.627883	0.504172	0.318972	0.263206	0.322372	0.357061	0.272061	0.169706	0.140883	0.0840611	0.110928	0.105094	0.106317	0.0988944	0.0776167	0.112283	0.111106	0.108083	0.112306	0.102983
9	0.904467	0.759767	0.598633	0.377967	0.394267	0.7672	0.6062	0.438967	0.2853	0.264467	0.193267	0.200567	0.177667	0.187833	0.1893	0.198767	0.207767	0.2026	0.211233	0.2249	0.2457	0.2949	0.315933	0.325767	0.296967			9	0.816286	0.654539	0.510728	0.314461	0.263739	0.370075	0.39225	0.287839	0.168972	0.140061	0.0901917	0.110228	0.101294	0.0998167	0.0933833	0.0750417	0.109172	0.104639	0.102639	0.107339	0.0985583
10	0.933333	0.777467	0.6027	0.3779	0.397467	0.828933	0.640667	0.451533	0.287433	0.265467	0.206	0.210567	0.172933	0.181133	0.1833	0.197633	0.2019	0.1979	0.206067	0.221167	0.2418	0.298967	0.317	0.331133	0.2994			10	0.84785	0.677006	0.51505	0.312861	0.263839	0.420228	0.422139	0.296017	0.170228	0.138806	0.103328	0.117239	0.0982167	0.0949722	0.0886167	0.0749222	0.10625	0.100139	0.0979944	0.103206	0.0958278
11	0.9583	0.793233	0.6067	0.3705	0.399867	0.881633	0.6765	0.459467	0.290567	0.2678	0.234733	0.230267	0.1681	0.175033	0.177233	0.1997	0.217133	0.192933	0.200733	0.217133	0.240167	0.297767	0.317667	0.335333	0.303133			11	0.87315	0.696444	0.518589	0.308111	0.264756	0.46565	0.451633	0.305056	0.170078	0.138978	0.1287	0.132311	0.0961778	0.0912556	0.0833	0.0778111	0.110222	0.0953222	0.0929333	0.0990889	0.0939278
12	0.978933	0.807433	0.6103	0.374	0.402833	0.926	0.707	0.465733	0.2937	0.2696	0.283033	0.238767	0.163067	0.1693	0.171533	0.2099	0.238167	0.187667	0.195667	0.214	0.238833	0.2924	0.316167	0.340167	0.3058			12	0.894383	0.7131	0.521789	0.309833	0.265478	0.504722	0.475278	0.304944	0.169467	0.138867	0.165628	0.148111	0.0945889	0.0866222	0.0795889	0.0860611	0.117889	0.0911778	0.0894556	0.0955889	0.0935944
13	0.996567	0.8163	0.6134	0.3716	0.405667	0.962667	0.732133	0.4706	0.295733	0.270933	0.359067	0.251233	0.1576	0.1639	0.1663	0.2302	0.2395	0.1815	0.190467	0.210267	0.2407	0.2989	0.316033	0.3434	0.3087			13	0.912203	0.724622	0.524022	0.304611	0.267756	0.538481	0.495978	0.311033	0.170878	0.138911	0.216003	0.168522	0.0925667	0.0828222	0.0754	0.101797	0.120767	0.0866222	0.0853889	0.0919778	0.0954917
14	1.0113	0.824067	0.616733	0.371333	0.408767	0.9968	0.751033	0.4739	0.298167	0.272133	0.450033	0.2701	0.151633	0.158467	0.161233	0.2685	0.2494	0.178033	0.186	0.2066	0.249033	0.3126	0.3158	0.347	0.310667			14	0.927314	0.733833	0.526411	0.3008	0.267278	0.567058	0.512122	0.311378	0.171778	0.138144	0.272125	0.192822	0.0902333	0.0789667	0.0719	0.126753	0.128167	0.0824111	0.0818	0.0886889	0.100442
15	1.0251	0.8294	0.619933	0.369167	0.4113	1.02487	0.765967	0.476467	0.300833	0.273833	0.5591	0.292467	0.1446	0.153367	0.1561	0.3305	0.263733	0.172967	0.181167	0.202933	0.263667	0.3179	0.314533	0.3489	0.312267			15	0.940608	0.740394	0.528272	0.293194	0.266906	0.585136	0.526383	0.311572	0.171806	0.139094	0.338303	0.219328	0.0877389	0.0759944	0.0687722	0.163447	0.136994	0.0778611	0.0782944	0.08575	0.110681
16	1.03523	0.833267	0.622833	0.371767	0.4132	1.04817	0.777967	0.479067	0.3033	0.275	0.665867	0.3151	0.141167	0.1496	0.152067	0.4114	0.281367	0.168167	0.1773	0.2007	0.288533	0.3219	0.3148	0.350133	0.314267			16	0.951642	0.744872	0.529994	0.288028	0.268394	0.596319	0.539094	0.312483	0.171494	0.139783	0.405847	0.244939	0.0860722	0.07315	0.0660611	0.208664	0.148139	0.0749167	0.0754056	0.0835167	0.127075
17	1.04422	0.835983	0.625917	0.371983	0.41465	1.06742	0.78755	0.481017	0.305683	0.276917	0.74885	0.34195	0.13745	0.14575	0.148517	0.50805	0.300483	0.16545	0.173683	0.19795	0.324317	0.328217	0.311117	0.351883	0.316183			17	0.961231	0.748211	0.531289	0.281122	0.269178	0.605647	0.547778	0.311333	0.1732	0.140589	0.468831	0.271356	0.0841889	0.0707556	0.0631333	0.265281	0.161044	0.0724556	0.0728667	0.0810222	0.148275
18	1.0507	0.837733	0.6288	0.3706	0.4161	1.08603	0.7949	0.482867	0.307433	0.278033	0.8109	0.372567	0.1328	0.141733	0.144467	0.6057	0.320067	0.161233	0.169767	0.193533	0.3799	0.333867	0.306	0.351567	0.316833			18	0.969564	0.750506	0.532328	0.274939	0.270294	0.616331	0.555706	0.310983	0.172072	0.141694	0.521931	0.298517	0.0821722	0.0685944	0.0607056	0.327375	0.175772	0.0695833	0.07065	0.0782611	0.178353
19	1.0562	0.8392	0.6318	0.372133	0.417567	1.10297	0.800533	0.484367	0.3097	0.28	0.872333	0.4045	0.130133	0.1392	0.1419	0.6905	0.340733	0.1579	0.167	0.1917	0.452433	0.346267	0.307667	0.352	0.3177			19	0.976894	0.752211	0.533444	0.271744	0.269578	0.627522	0.563744	0.310956	0.173178	0.140467	0.571739	0.3248	0.0799556	0.0668	0.0592667	0.392689	0.192844	0.0676333	0.0685111	0.0765333	0.217106
20	1.06163	0.839767	0.634267	0.372733	0.419067	1.11607	0.804267	0.4859	0.311367	0.281267	0.922367	0.431667	0.1274	0.135467	0.138533	0.755733	0.365467	0.153133	0.163133	0.188133	0.5392	0.357867	0.303333	0.350933	0.316933			20	0.983289	0.753089	0.533356	0.268556	0.266533	0.63545	0.569578	0.308989	0.172922	0.141344	0.610144	0.348822	0.0778667	0.0645	0.0574111	0.454183	0.213611	0.0644667	0.0662889	0.0744444	0.26325
21	1.06493	0.839967	0.636767	0.373333	0.421033	1.12663	0.807367	0.4875	0.313133	0.283	0.966367	0.4563	0.123833	0.132	0.135433	0.8136	0.396167	0.149667	0.159933	0.186167	0.6298	0.3745	0.300567	0.350533	0.317367			21	0.989111	0.753622	0.532411	0.267111	0.265233	0.641517	0.574233	0.308622	0.173244	0.141367	0.638161	0.371189	0.0753778	0.0626667	0.0552222	0.5091	0.238689	0.0624667	0.0641	0.0728222	0.311756
22	1.06858	0.840417	0.639717	0.373883	0.422717	1.13748	0.809683	0.488883	0.314417	0.284217	1.00315	0.47885	0.12095	0.129283	0.13305	0.867717	0.43105	0.145883	0.157417	0.184517	0.706883	0.395283	0.29655	0.349583	0.31735			22	0.993894	0.753928	0.529961	0.265594	0.263483	0.647289	0.578394	0.307883	0.17395	0.142261	0.6598	0.391272	0.0735944	0.0610167	0.0537722	0.559772	0.266406	0.0603722	0.0626278	0.0717611	0.360794
23	1.07093	0.840367	0.641533	0.374333	0.424267	1.1468	0.810967	0.489733	0.315633	0.285767	1.03323	0.499433	0.118333	0.127367	0.131233	0.913867	0.4636	0.1431	0.155167	0.182933	0.762967	0.418533	0.2958	0.348733	0.3159			23	0.998256	0.753139	0.527983	0.263272	0.260706	0.651839	0.58025	0.307494	0.174439	0.142828	0.681094	0.409828	0.0712833	0.0599167	0.05225	0.600494	0.293072	0.0588389	0.0612944	0.07045	0.404917
24	1.07388	0.84005	0.643883	0.372183	0.426083	1.15408	0.812217	0.490983	0.318017	0.287883	1.06125	0.518517	0.115583	0.12505	0.129017	0.954517	0.492283	0.13955	0.152217	0.18045	0.822617	0.444683	0.29355	0.348317	0.315517			24	1.00208	0.751911	0.524778	0.260689	0.257844	0.654322	0.582922	0.307844	0.176011	0.142778	0.699072	0.425922	0.0684444	0.0581556	0.0510333	0.633739	0.318889	0.0572	0.0595667	0.0689556	0.446617
2. REPETITION		[el. field amplitude/antibiotic concentration]
																												SD		[el. field amplitude/antibiotic concentration]
time [h]	0/0	0/MIC	0/3×MIC	0/10×MIC	0/30×MIC	5/0	5/MIC	5/3×MIC	5/10×MIC	5/30×MIC	10/0	10/MIC	10/3×MIC	10/10×MIC	10/30×MIC	15/0	15/MIC	15/3×MIC	15/10×MIC	15/30×MIC	20/0	20/MIC	20/3×MIC	20/10×MIC	20/30×MIC
0	0.0918333	0.0918333	0.0914	0.0898667	0.0910667	0.0969667	0.0969667	0.0986	0.0966333	0.0998667	0.101933	0.0987	0.106467	0.1145	0.105033	0.101367	0.1045	0.0987	0.102633	0.0977333	0.102567	0.104133	0.1043	0.105533	0.105633			time [h]	0/0	0/MIC	0/3×MIC	0/10×MIC	0/30×MIC	5/0	5/MIC	5/3×MIC	5/10×MIC	5/30×MIC	10/0	10/MIC	10/3×MIC	10/10×MIC	10/30×MIC	15/0	15/MIC	15/3×MIC	15/10×MIC	15/30×MIC	20/0
1	0.100233	0.106267	0.102	0.0984	0.099	0.0952333	0.0987	0.0964333	0.0878333	0.0927333	0.0922333	0.0969333	0.0984667	0.103433	0.0935667	0.0930333	0.0956	0.0863667	0.0859333	0.0884333	0.0900333	0.0936667	0.0916667	0.0939	0.0886333			0	0.0747047	0.116692	0.116998	0.0938673	0.115298	0.0762292	0.12157	0.124528	0.123789	0.12788	0.0708549	0.116005	0.111619	0.111622	0.11903	0.0725892	0.116401	0.121708	0.117002	0.11838	0.0746079
2	0.142817	0.137583	0.129517	0.132217	0.112683	0.101617	0.102483	0.101117	0.09325	0.0881167	0.0834833	0.08915	0.0902833	0.0913167	0.08295	0.08355	0.0866167	0.0784167	0.0780833	0.07555	0.0790167	0.08385	0.08285	0.0840167	0.0777833			1	0.0971293	0.136818	0.137967	0.113205	0.130714	0.0689352	0.111804	0.115403	0.115392	0.117394	0.0586412	0.0958311	0.0958853	0.101078	0.107683	0.0644351	0.100103	0.111055	0.108381	0.111045	0.0700325
3	0.212317	0.191017	0.173483	0.15675	0.12175	0.130183	0.121483	0.113917	0.10255	0.0878833	0.0770167	0.0836167	0.0862167	0.0854167	0.07755	0.07655	0.0798833	0.0742167	0.0666833	0.06685	0.0728833	0.0757167	0.0743167	0.0719167	0.0698833			2	0.117442	0.167319	0.169464	0.12561	0.132556	0.0666737	0.105521	0.102317	0.0990558	0.104361	0.0509975	0.0838339	0.0822967	0.0914583	0.097507	0.0610112	0.0916129	0.100912	0.0999312	0.103126	0.0701262
4	0.300267	0.255	0.2242	0.170833	0.124733	0.177633	0.154067	0.141033	0.110633	0.0809667	0.0707667	0.0782667	0.0771333	0.0756667	0.0665667	0.0696667	0.0736	0.066	0.0606333	0.06	0.0635	0.0695333	0.0680333	0.0626	0.0638667			3	0.131748	0.181163	0.175656	0.128304	0.128084	0.0766688	0.106063	0.093924	0.0876942	0.0946666	0.0479996	0.0803046	0.0714013	0.0838493	0.0893057	0.0602494	0.0895184	0.0913909	0.0955993	0.0985305	0.0715687
5	0.395617	0.317117	0.276917	0.186383	0.126517	0.25205	0.196283	0.17155	0.119683	0.0813833	0.0709833	0.0746833	0.0756833	0.06835	0.05745	0.06285	0.0691833	0.06255	0.05635	0.0558167	0.05935	0.06585	0.0641833	0.05735	0.05875			4	0.133325	0.182857	0.174325	0.129593	0.1265	0.102603	0.121163	0.0974561	0.08613	0.0952209	0.0488776	0.0802318	0.0693035	0.0821021	0.0883194	0.0607266	0.0895226	0.089364	0.0941659	0.0990302	0.0756709
6	0.517717	0.372183	0.320517	0.199883	0.12785	0.346983	0.25935	0.211483	0.129883	0.08325	0.0714167	0.0730833	0.0724833	0.0649833	0.0542167	0.0584833	0.0653833	0.05905	0.05075	0.0496833	0.0548167	0.0627833	0.06115	0.0508167	0.0551167			5	0.121253	0.173883	0.157928	0.120043	0.126824	0.134274	0.144332	0.115401	0.0877797	0.0952052	0.0492502	0.080231	0.0670964	0.0801511	0.0877142	0.0614503	0.08753	0.0874504	0.0937327	0.0993137	0.0771309
7	0.59845	0.42475	0.351117	0.200017	0.133017	0.44025	0.326717	0.24915	0.138083	0.0847833	0.0701833	0.0718833	0.0727833	0.0621833	0.0501833	0.0549167	0.0626167	0.0543833	0.0451167	0.04475	0.0516167	0.0594833	0.05755	0.0462833	0.05035			6	0.0986609	0.164191	0.140847	0.107674	0.127427	0.172972	0.172317	0.133887	0.0919605	0.0977136	0.0502949	0.081226	0.0671844	0.0789487	0.0857358	0.0617123	0.0865918	0.0868559	0.0946703	0.100895	0.0783724
8	0.66475	0.47105	0.372883	0.20755	0.136917	0.524517	0.392017	0.285583	0.14345	0.0835167	0.0851833	0.07255	0.0710167	0.05975	0.0449167	0.0503167	0.0604167	0.0503833	0.03885	0.0394833	0.04825	0.05775	0.0541167	0.04085	0.0473833			7	0.089127	0.152214	0.126563	0.103396	0.126722	0.210002	0.197511	0.148173	0.0969168	0.101297	0.0517456	0.0815875	0.0670223	0.0776454	0.0848052	0.0614508	0.0855807	0.0871774	0.095124	0.101269	0.0782696
9	0.724567	0.512533	0.387433	0.204167	0.139667	0.599867	0.446967	0.3247	0.145033	0.0862333	0.105067	0.0767333	0.0710333	0.0543	0.0417667	0.0474333	0.0584333	0.0476667	0.0351667	0.0346	0.0442667	0.056	0.0511667	0.0357333	0.0426667			8	0.081668	0.139809	0.116583	0.0966999	0.126938	0.236385	0.226532	0.161242	0.101074	0.105041	0.0535874	0.0814253	0.0669102	0.0766499	0.0845621	0.0621054	0.0855421	0.0869007	0.0957994	0.102446	0.0783942
10	0.774233	0.546233	0.396133	0.206567	0.140633	0.669767	0.495267	0.3408	0.152633	0.0878333	0.135933	0.0880667	0.0722667	0.0521333	0.0383333	0.0458333	0.0574667	0.0436667	0.0318	0.0306667	0.0431	0.0547333	0.0478333	0.0314667	0.0377667			9	0.0739754	0.127654	0.109957	0.0958828	0.127423	0.25311	0.245917	0.172537	0.106398	0.108063	0.0551273	0.0791021	0.0666134	0.0762396	0.0831468	0.0615676	0.0853975	0.0852124	0.0949639	0.102763	0.0779053
11	0.815167	0.575633	0.402133	0.207	0.144267	0.7335	0.541567	0.364633	0.154233	0.0903	0.186733	0.111867	0.0760667	0.0516	0.0325	0.0463	0.0559333	0.0388333	0.0264333	0.0264	0.0415	0.0545333	0.0419667	0.0263667	0.0332667			10	0.0682684	0.118559	0.106774	0.0928186	0.128733	0.265507	0.262836	0.182087	0.109474	0.110386	0.0594762	0.0826953	0.0657045	0.0746181	0.0820509	0.0612678	0.0828409	0.0850033	0.0943797	0.103053	0.0774678
12	0.847467	0.599333	0.406467	0.2153	0.146133	0.783167	0.5792	0.362533	0.1526	0.0918	0.256033	0.148933	0.0806	0.0472	0.0302333	0.0521333	0.0584	0.0367333	0.0245667	0.0221333	0.0408667	0.054	0.0365667	0.0228333	0.0285667			11	0.0651377	0.110771	0.105188	0.0883607	0.128426	0.275187	0.280849	0.19129	0.1134	0.112667	0.0699108	0.0895021	0.0642715	0.072588	0.0814389	0.061246	0.0925915	0.0848822	0.094204	0.103139	0.0779287
13	0.87345	0.617383	0.40945	0.20955	0.152483	0.82265	0.613017	0.379917	0.157817	0.0933833	0.34235	0.194283	0.0834833	0.04435	0.0258167	0.0650167	0.0650167	0.0327167	0.0208167	0.0181833	0.04385	0.0560167	0.0316833	0.0181833	0.0247167			12	0.0627156	0.105402	0.104528	0.0835944	0.129294	0.281912	0.297617	0.196034	0.116718	0.114688	0.0862873	0.0910695	0.0626655	0.0716267	0.0796981	0.0630266	0.104166	0.0837915	0.0927332	0.103532	0.0783066
14	0.896183	0.630517	0.41215	0.210783	0.150683	0.855117	0.638483	0.381317	0.160417	0.0923167	0.430683	0.244183	0.08535	0.0408833	0.0226833	0.0849167	0.0757833	0.0270833	0.01705	0.01445	0.0479833	0.0621167	0.02705	0.0147167	0.02145			13	0.0613419	0.100367	0.104283	0.0845937	0.128101	0.285916	0.31162	0.202973	0.118864	0.116155	0.110067	0.0981605	0.061001	0.0702458	0.0788301	0.0670309	0.10289	0.0824206	0.0917922	0.103483	0.0795968
15	0.915733	0.639767	0.413533	0.211267	0.150967	0.884067	0.657967	0.382733	0.160333	0.0953333	0.529067	0.296767	0.0874667	0.0394333	0.0204667	0.118833	0.0860333	0.0212667	0.0137333	0.0114667	0.0614333	0.0714667	0.0230333	0.0111667	0.0167			14	0.0604195	0.097436	0.104371	0.0820291	0.13083	0.289163	0.321302	0.206571	0.121109	0.117953	0.138192	0.112156	0.0591098	0.0688692	0.0774986	0.0756213	0.105313	0.0831517	0.0911222	0.103251	0.0836901
16	0.9325	0.645833	0.415367	0.213033	0.156833	0.9102	0.673133	0.3864	0.159033	0.0982	0.6126	0.3449	0.0884	0.0368	0.0181667	0.165767	0.0991333	0.02	0.0110333	0.00903333	0.0850667	0.0795667	0.0186333	0.00836667	0.013			15	0.0596911	0.0953494	0.105117	0.0791183	0.132479	0.295911	0.325944	0.209734	0.123691	0.119052	0.168212	0.130422	0.0567255	0.06704	0.0757704	0.089174	0.110458	0.0828586	0.0900516	0.10269	0.0899605
17	0.947433	0.6502	0.4161	0.213033	0.161133	0.933533	0.6841	0.3839	0.1632	0.100033	0.691567	0.388367	0.0885667	0.0351	0.0144333	0.2326	0.115	0.0167667	0.00886667	0.00616667	0.1223	0.0902333	0.0164667	0.00566667	0.0107667			16	0.0588836	0.094169	0.105436	0.0797271	0.131377	0.30503	0.327177	0.21337	0.126038	0.119958	0.188384	0.148082	0.0562944	0.0662342	0.0746435	0.108295	0.116715	0.0811814	0.0892586	0.10272	0.0999221
18	0.960183	0.65345	0.41755	0.213817	0.165517	0.95435	0.69275	0.384083	0.159917	0.103683	0.759517	0.42955	0.0889167	0.0343167	0.01265	0.311917	0.135083	0.01485	0.00778333	0.00388333	0.17135	0.103283	0.0145833	0.00348333	0.00755			17	0.0583373	0.0933139	0.106409	0.0818853	0.130837	0.313533	0.329789	0.215341	0.127777	0.121248	0.201592	0.16412	0.0555795	0.0649732	0.0741878	0.131118	0.123057	0.0810584	0.0883614	0.102581	0.111256
19	0.972067	0.6553	0.419533	0.213667	0.1653	0.972367	0.699267	0.385367	0.1626	0.0994	0.8142	0.469167	0.0864667	0.0329667	0.0122667	0.396033	0.159267	0.0138333	0.0058	0.00216667	0.247467	0.119333	0.0118667	0.00186667	0.00566667			18	0.0576819	0.0925339	0.106808	0.0839044	0.130232	0.320213	0.329811	0.217835	0.129711	0.121864	0.210955	0.179878	0.054315	0.0633816	0.0728016	0.150609	0.128862	0.0798696	0.0868631	0.101223	0.130814
20	0.982283	0.65625	0.42035	0.21455	0.16075	0.98835	0.704117	0.379783	0.161283	0.101583	0.855517	0.507483	0.08425	0.03115	0.01115	0.484983	0.188417	0.01085	0.00438333	0.000616667	0.34095	0.13925	0.0106833	-1.66667e-05	0.00375			19	0.0572521	0.0923506	0.106985	0.087296	0.131691	0.325104	0.326382	0.220255	0.131553	0.124201	0.216929	0.196723	0.05373	0.0627449	0.0717879	0.160975	0.134286	0.0786522	0.0863504	0.10114	0.159012
21	0.991283	0.65695	0.420917	0.218583	0.160717	1.00238	0.707517	0.379717	0.161717	0.10095	0.890383	0.54055	0.08165	0.03035	0.00881667	0.559283	0.22245	0.00911667	0.00245	-0.00065	0.444583	0.16195	0.00885	-0.00131667	0.00171667			20	0.0569384	0.0921793	0.10747	0.090241	0.135355	0.330012	0.323658	0.220984	0.133007	0.124883	0.221775	0.212558	0.053014	0.061496	0.0704848	0.164774	0.140957	0.0773467	0.0849467	0.0999115	0.193187
22	0.999567	0.657167	0.422533	0.217467	0.1598	1.0149	0.710767	0.378667	0.163467	0.103333	0.920067	0.5684	0.0802333	0.0292	0.0078	0.6363	0.2605	0.00856667	0.00163333	-0.00146667	0.550633	0.187833	0.0067	-0.0023	0.000433333			21	0.056364	0.0919444	0.108102	0.0921053	0.137527	0.334665	0.321229	0.223089	0.134496	0.126369	0.230485	0.224369	0.0518768	0.0600904	0.06975	0.168056	0.150019	0.0761442	0.0841227	0.0995865	0.228404
23	1.00593	0.6565	0.4232	0.215467	0.158667	1.02537	0.712633	0.378867	0.164733	0.1041	0.945867	0.5905	0.0768333	0.0288	0.0059	0.702333	0.3003	0.0079	0.00103333	-0.0025	0.650033	0.2169	0.00546667	-0.0033	-0.000733333			22	0.0560595	0.0920559	0.10861	0.0939737	0.139984	0.33916	0.3188	0.224907	0.135529	0.127046	0.239641	0.233573	0.0510001	0.059166	0.0689481	0.173252	0.161773	0.0746057	0.0832085	0.0990923	0.261547
24	1.01203	0.656367	0.423567	0.215367	0.1601	1.03473	0.714467	0.380667	0.168	0.102533	0.968633	0.608667	0.0720667	0.0269667	0.00536667	0.7574	0.340233	0.0069	-3.33333e-05	-0.00326667	0.7362	0.2485	0.0048	-0.00413333	-0.00206667			23	0.0554348	0.0922939	0.10943	0.0964915	0.143089	0.343123	0.318274	0.226521	0.136601	0.128046	0.244773	0.238455	0.0500563	0.0584716	0.0687445	0.179995	0.174254	0.073502	0.0823805	0.0988359	0.289409
																												24	0.0557003	0.0920653	0.111243	0.0971182	0.146335	0.347425	0.316295	0.228428	0.138174	0.129752	0.250025	0.242673	0.0490504	0.0579763	0.0678646	0.187675	0.184993	0.0718986	0.081328	0.0979525	0.314908
3. REPETITION		[el. field amplitude/antibiotic concentration]
time [h]	0/0	0/MIC	0/3×MIC	0/10×MIC	0/30×MIC	5/0	5/MIC	5/3×MIC	5/10×MIC	5/30×MIC	10/0	10/MIC	10/3×MIC	10/10×MIC	10/30×MIC	15/0	15/MIC	15/3×MIC	15/10×MIC	15/30×MIC	20/0	20/MIC	20/3×MIC	20/10×MIC	20/30×MIC
0	0.282733	0.275367	0.2814	0.2657	0.2695	0.293	0.287033	0.3108	0.3044	0.310067	0.300467	0.299067	0.301967	0.2951	0.2934	0.293833	0.289033	0.298533	0.2926	0.291667	0.305067	0.304033	0.319367	0.313067	0.306367
1	0.343767	0.321	0.328567	0.306333	0.2996	0.265567	0.254667	0.280467	0.2773	0.2801	0.2454	0.236567	0.256867	0.2551	0.240433	0.238867	0.2284	0.256067	0.2457	0.244567	0.272367	0.2725	0.2871	0.2876	0.2826
2	0.419333	0.404533	0.411167	0.349033	0.3239	0.2164	0.2064	0.243533	0.236433	0.232267	0.181933	0.172467	0.210033	0.2054	0.187633	0.186667	0.174167	0.219867	0.209167	0.196433	0.2454	0.2459	0.264667	0.264233	0.2648
3	0.510167	0.478567	0.474633	0.369	0.320367	0.1772	0.1619	0.198533	0.1914	0.187367	0.1378	0.128467	0.161867	0.159733	0.145667	0.144733	0.135633	0.176267	0.164367	0.1509	0.217367	0.218267	0.2304	0.234967	0.239033
4	0.609317	0.53635	0.509617	0.381417	0.30905	0.15435	0.13425	0.16555	0.155817	0.151617	0.107183	0.0987833	0.127717	0.12405	0.11315	0.114517	0.109783	0.143017	0.12875	0.119783	0.19075	0.19115	0.189617	0.200183	0.20955
5	0.675333	0.583667	0.528233	0.381067	0.295233	0.150833	0.1137	0.141167	0.127833	0.122333	0.0874667	0.0798667	0.103033	0.101133	0.0896667	0.0961	0.0923333	0.117233	0.104767	0.0989667	0.168133	0.168333	0.159433	0.1711	0.183267
6	0.722333	0.619967	0.538967	0.3776	0.278467	0.1693	0.109467	0.1217	0.1073	0.102267	0.0749667	0.0676333	0.0852333	0.0848333	0.0748	0.0830667	0.0793667	0.0983333	0.0879667	0.0860667	0.150167	0.151433	0.138933	0.152533	0.161533
7	0.764117	0.648683	0.54425	0.374183	0.26705	0.198483	0.11135	0.110783	0.09335	0.08765	0.0680167	0.0601833	0.0718833	0.07315	0.0639833	0.0749167	0.07105	0.0822833	0.0765167	0.07565	0.137583	0.139417	0.126483	0.13845	0.148883
8	0.803417	0.67315	0.54405	0.368383	0.261917	0.231583	0.115083	0.104483	0.08435	0.0770167	0.06485	0.0557833	0.0620833	0.0644167	0.0554167	0.0692167	0.0654167	0.0722833	0.0679833	0.0679833	0.13035	0.131417	0.117083	0.13135	0.139783
9	0.836383	0.691317	0.546117	0.36125	0.257283	0.27885	0.123583	0.09985	0.0765833	0.0694833	0.06645	0.0533833	0.0551833	0.0573167	0.0490833	0.06625	0.0613167	0.06365	0.0615167	0.0625167	0.12585	0.126883	0.110017	0.12545	0.134283
10	0.86445	0.707317	0.546317	0.354117	0.253417	0.332717	0.130483	0.0957167	0.0706167	0.0631167	0.0735167	0.0530833	0.04945	0.05165	0.0442167	0.06605	0.0593833	0.05885	0.0561167	0.0577833	0.124117	0.12365	0.104917	0.12115	0.129617
11	0.886133	0.720467	0.546933	0.346833	0.250133	0.376667	0.136833	0.0910667	0.0654333	0.0588333	0.0891667	0.0548	0.0443667	0.0471333	0.0401667	0.0689667	0.0576	0.0542	0.0516333	0.0537333	0.1241	0.121467	0.100333	0.1164	0.125967
12	0.906033	0.732533	0.5486	0.3402	0.247467	0.413833	0.139633	0.0865667	0.0621	0.0552	0.1156	0.0566333	0.0401	0.0433667	0.037	0.0764	0.0571	0.0491333	0.0481333	0.0506333	0.128367	0.1203	0.0961667	0.112933	0.1221
13	0.921417	0.740183	0.549217	0.332683	0.245117	0.447717	0.142783	0.0825833	0.0590833	0.0524167	0.152083	0.06005	0.0366167	0.0402167	0.0340833	0.0905167	0.0577833	0.04565	0.0448833	0.0474833	0.13685	0.120117	0.0926833	0.10905	0.11855
14	0.93515	0.746917	0.55035	0.320283	0.242383	0.46105	0.14685	0.0789167	0.05675	0.0499833	0.185383	0.0641833	0.0337167	0.03755	0.0317833	0.114383	0.0593167	0.0421167	0.04235	0.0450167	0.152617	0.120383	0.0891167	0.10635	0.115683
15	0.946617	0.752017	0.55135	0.29915	0.23845	0.45165	0.155217	0.0755167	0.05425	0.0481167	0.232883	0.06875	0.03115	0.0351833	0.02975	0.15115	0.0612167	0.03935	0.0399833	0.04285	0.178483	0.120617	0.0860833	0.102917	0.11295
16	0.95595	0.755517	0.551783	0.279283	0.23515	0.443483	0.166183	0.0719833	0.05215	0.04615	0.292017	0.0748167	0.02865	0.03305	0.02795	0.183017	0.0639167	0.0365833	0.0378833	0.0408167	0.212883	0.12145	0.0830833	0.100383	0.110717
17	0.965183	0.75845	0.55185	0.25835	0.23175	0.451317	0.171683	0.0690833	0.0507167	0.0448167	0.35035	0.08375	0.02655	0.0314167	0.02645	0.22435	0.06765	0.03515	0.03605	0.03895	0.24055	0.12215	0.0804167	0.0982167	0.109517
18	0.972133	0.760333	0.550633	0.2404	0.229267	0.459733	0.179467	0.066	0.0488667	0.0433667	0.402633	0.0934333	0.0248	0.0297333	0.025	0.279267	0.0721667	0.0326667	0.0344	0.0373667	0.2791	0.123167	0.0779	0.0966	0.106867
19	0.9791	0.762133	0.549	0.229433	0.225867	0.4725	0.191433	0.0631333	0.0472333	0.042	0.4521	0.100733	0.0232667	0.0282333	0.0236333	0.344633	0.0785333	0.0311667	0.0327333	0.0357333	0.329167	0.123667	0.0750667	0.0937333	0.105867
20	0.985783	0.76325	0.54545	0.218383	0.219783	0.47955	0.20035	0.0612833	0.0461167	0.0411833	0.481783	0.107317	0.02195	0.0268833	0.02255	0.40115	0.08695	0.0294167	0.03135	0.0345833	0.378517	0.125017	0.0725167	0.09255	0.104283
21	0.99155	0.76395	0.53955	0.209417	0.21395	0.48155	0.207817	0.05865	0.0448833	0.04015	0.499517	0.116717	0.02065	0.02565	0.0214167	0.45075	0.09745	0.0286167	0.0299167	0.03295	0.41105	0.12755	0.0702833	0.09145	0.10365
22	0.9968	0.7642	0.527633	0.205433	0.207933	0.4884	0.214733	0.0561	0.0439667	0.0392333	0.511333	0.126567	0.0196	0.0245667	0.0204667	0.488533	0.107667	0.0266667	0.0288333	0.0322333	0.4454	0.1298	0.0689	0.0891	0.101033
23	1.00108	0.76255	0.519217	0.200017	0.199183	0.489817	0.21715	0.0538833	0.04295	0.0386167	0.535617	0.13955	0.0186833	0.0235833	0.0196167	0.520617	0.115317	0.0255167	0.0276833	0.0309167	0.485917	0.134317	0.0673167	0.0863833	0.10005
24	1.00448	0.759317	0.506883	0.194517	0.18735	0.491183	0.222083	0.0518833	0.0420167	0.0379167	0.547383	0.150583	0.0176833	0.02245	0.0187167	0.54535	0.12415	0.02515	0.0265167	0.0296833	0.516783	0.139117	0.0650167	0.08565	0.09915
TETRACYCLINE
																												AVERAGE
1. REPETITION		[el. field amplitude/antibiotic concentration]
																												time [h]	0/0	0/MIC	0/3×MIC	0/10×MIC	0/30×MIC	5/0	5/MIC	5/3×MIC	5/10×MIC	5/30×MIC	10/0	10/MIC	10/3×MIC	10/10×MIC	10/30×MIC	15/0	15/MIC	15/3×MIC	15/10×MIC	15/30×MIC	20/0
time [h]	0/0	0/MIC	0/3×MIC	0/10×MIC	0/30×MIC	5/0	5/MIC	5/3×MIC	5/10×MIC	5/30×MIC	10/0	10/MIC	10/3×MIC	10/10×MIC	10/30×MIC	15/0	15/MIC	15/3×MIC	15/10×MIC	15/30×MIC	20/0	20/MIC	20/3×MIC	20/10×MIC	20/30×MIC			0	0.225964	0.188211	0.226267	0.230144	0.279633	0.238897	0.232567	0.243989	0.2518	0.291067	0.236464	0.235556	0.242944	0.244544	0.284567	0.233603	0.2294	0.238378	0.232111	0.2646	0.232347
0	0.216533	0.200833	0.208067	0.200633	0.256367	0.228567	0.216767	0.229667	0.237167	0.267033	0.233533	0.225333	0.227167	0.2218	0.258733	0.2303	0.225567	0.2272	0.225	0.246733	0.2335	0.234067	0.240833	0.213233	0.2409			1	0.285647	0.226878	0.274389	0.273244	0.299678	0.213786	0.197144	0.212367	0.217833	0.259667	0.195564	0.183144	0.193844	0.202444	0.248611	0.194592	0.177244	0.188189	0.189089	0.225444	0.205269
1	0.282783	0.24475	0.252783	0.242117	0.276383	0.20355	0.19135	0.206917	0.203617	0.241883	0.194617	0.188917	0.189883	0.18655	0.225117	0.193517	0.188117	0.184517	0.179683	0.21075	0.203483	0.20205	0.20575	0.184483	0.22215			2	0.366242	0.258061	0.304428	0.302728	0.28825	0.184725	0.154217	0.169083	0.181972	0.222306	0.155614	0.131783	0.145506	0.160239	0.206961	0.159064	0.13165	0.148606	0.153206	0.177628	0.180936
2	0.3608	0.271567	0.280133	0.271	0.284467	0.176933	0.1644	0.171633	0.172833	0.215233	0.159	0.1497	0.144533	0.144567	0.1919	0.159833	0.150067	0.1451	0.1407	0.164667	0.1768	0.175667	0.178933	0.158133	0.198833			3	0.460592	0.273511	0.309922	0.296244	0.2647	0.168114	0.115189	0.1244	0.141144	0.1731	0.127536	0.0968222	0.1084	0.123133	0.161122	0.132158	0.100056	0.116633	0.120178	0.145356	0.159547
3	0.44285	0.288217	0.291583	0.274783	0.27315	0.143183	0.13465	0.12785	0.12995	0.16435	0.123083	0.112817	0.10765	0.10805	0.158983	0.124183	0.11365	0.112617	0.110383	0.13105	0.14205	0.147317	0.153683	0.13655	0.179017			4	0.551831	0.284572	0.309606	0.275672	0.230361	0.171731	0.0892833	0.0962722	0.110328	0.141572	0.107103	0.0745278	0.0831944	0.0965389	0.130339	0.112181	0.0782722	0.0929722	0.0944278	0.121506	0.140781
4	0.538467	0.2834	0.2948	0.266267	0.244333	0.117033	0.103967	0.0953	0.0968667	0.127633	0.0940333	0.0852333	0.0785333	0.0801	0.120633	0.0953333	0.0862	0.0877333	0.0832667	0.107033	0.113033	0.118167	0.1253	0.1147	0.159			5	0.621375	0.308433	0.3127	0.2541	0.202378	0.192075	0.0710222	0.0768556	0.0889	0.119478	0.0945583	0.0591	0.0664222	0.0767778	0.111133	0.098275	0.0636111	0.0757333	0.0764111	0.103111	0.126619
5	0.608717	0.284917	0.281917	0.25295	0.216017	0.10395	0.0794833	0.0726167	0.0774167	0.10425	0.0737833	0.0641833	0.0591833	0.06045	0.0986167	0.07375	0.0672167	0.06925	0.0655833	0.0883167	0.09135	0.0957833	0.102083	0.09655	0.143383			6	0.685231	0.337789	0.315378	0.233044	0.178156	0.230881	0.0593111	0.0638778	0.0734778	0.104367	0.0866528	0.0492333	0.0545556	0.0628444	0.0960667	0.0887361	0.0534889	0.0627	0.0638889	0.0912667	0.115997
6	0.6549	0.298267	0.263033	0.235333	0.190833	0.1082	0.063	0.0576667	0.0630333	0.0886	0.0598	0.0510333	0.0464667	0.0469333	0.0796667	0.0597667	0.0539333	0.0555	0.0546333	0.0762333	0.0763333	0.0803333	0.0875	0.0846667	0.131533			7	0.734989	0.350217	0.316961	0.217983	0.15825	0.277944	0.0518833	0.0548278	0.0627722	0.0934389	0.0823222	0.0425611	0.0464167	0.0531278	0.0858611	0.0820222	0.0464722	0.0534167	0.0549056	0.08295	0.10835
7	0.692167	0.3137	0.245133	0.226133	0.170667	0.1285	0.0515667	0.0470667	0.053	0.0775667	0.0522333	0.0421667	0.0377	0.0385667	0.0686667	0.0506667	0.0444333	0.0455	0.0464333	0.0672667	0.0657	0.0686333	0.0769333	0.0761667	0.120667			8	0.779244	0.35255	0.322306	0.206483	0.142017	0.322372	0.0472167	0.0485389	0.0550611	0.0861722	0.0840611	0.0375278	0.0402722	0.0462167	0.0788722	0.0776167	0.0415833	0.0467833	0.0487722	0.0773722	0.102983
8	0.7316	0.328533	0.2344	0.218267	0.154667	0.1558	0.0438333	0.0403667	0.0459333	0.0694333	0.0487667	0.0355667	0.0312	0.0327	0.0608667	0.0443	0.0379333	0.0386333	0.0408667	0.0608667	0.0584	0.0615	0.0704	0.0711333	0.111967			9	0.816286	0.350878	0.328667	0.198311	0.128589	0.370075	0.0447444	0.0441667	0.0495222	0.0803778	0.0901917	0.0339778	0.0357778	0.0412333	0.0735889	0.0750417	0.0378778	0.042	0.0444667	0.0734889	0.0985583
9	0.765933	0.3556	0.2291	0.214367	0.141833	0.184067	0.0393667	0.0352667	0.0407	0.0629667	0.0509333	0.0308667	0.026	0.0283	0.0548667	0.0410333	0.0331	0.0336	0.0367333	0.0564333	0.053	0.0558333	0.0651667	0.0664667	0.106733			10	0.84785	0.340872	0.337461	0.19255	0.117694	0.420228	0.0435944	0.0407944	0.04535	0.0756833	0.103328	0.0311056	0.0324167	0.0376056	0.0697278	0.0749222	0.0349389	0.0384167	0.0411056	0.0703944	0.0958278
10	0.796	0.361633	0.227367	0.211933	0.1294	0.225833	0.0371333	0.0316	0.0365	0.0574	0.0583333	0.0270667	0.0224667	0.0251	0.0503	0.0409667	0.0293333	0.0297	0.0337	0.0527333	0.0490667	0.0513667	0.0611333	0.0628	0.1026			11	0.87315	0.321378	0.345667	0.187078	0.108511	0.46565	0.0433556	0.0382444	0.0418667	0.0720111	0.1287	0.0288111	0.0294667	0.0343889	0.0661	0.0778111	0.0323444	0.0350444	0.0383222	0.0676	0.0939278
11	0.820133	0.333133	0.2303	0.208533	0.119767	0.275633	0.0363333	0.0286667	0.0335	0.0532667	0.0748333	0.0243	0.0197	0.0224	0.0462667	0.0445333	0.0262	0.0261333	0.0312	0.0497333	0.0461333	0.0473667	0.0572	0.0596	0.0986			12	0.894383	0.308789	0.353611	0.183056	0.101344	0.504722	0.0440889	0.0364889	0.0392222	0.0686111	0.165628	0.027	0.0272333	0.0319222	0.0632	0.0860611	0.0306	0.0327556	0.0360667	0.0653556	0.0935944
12	0.840783	0.311417	0.23815	0.20625	0.110883	0.316483	0.0361833	0.02695	0.0310167	0.04945	0.101983	0.0220167	0.0177833	0.0203833	0.0431167	0.05265	0.0238833	0.0240167	0.0288167	0.04745	0.0455167	0.04435	0.05435	0.05695	0.0968833			13	0.912203	0.296094	0.36005	0.179061	0.0948944	0.538481	0.0455167	0.0350056	0.0369722	0.06575	0.216003	0.0253611	0.0253056	0.0298944	0.06065	0.101797	0.0286833	0.0305278	0.0342056	0.0632611	0.0954917
13	0.858467	0.286367	0.244433	0.2041	0.1027	0.354233	0.0372333	0.0256667	0.0288667	0.0462333	0.134833	0.0200667	0.0158	0.0185333	0.0403	0.0676667	0.0217667	0.0217	0.0273333	0.0454	0.0468667	0.0417333	0.0517	0.0553667	0.0949			14	0.927314	0.28105	0.364972	0.175306	0.08975	0.567058	0.0478944	0.03395	0.0351167	0.0628833	0.272125	0.02405	0.0235944	0.0281278	0.0583278	0.126753	0.0271389	0.0287833	0.0325056	0.0613833	0.100442
14	0.873433	0.260967	0.2475	0.2027	0.0961333	0.3994	0.0385333	0.0246667	0.0273333	0.0434667	0.1655	0.0186333	0.0141333	0.017	0.038	0.0922667	0.0200667	0.0199333	0.0253	0.0435333	0.0512	0.0392667	0.0493	0.0534	0.0934667			15	0.940608	0.266933	0.368433	0.171444	0.0849667	0.585136	0.0507111	0.0329778	0.0333889	0.0600889	0.338303	0.0228444	0.0221667	0.0266333	0.0563778	0.163447	0.0256889	0.0270222	0.0308778	0.0596222	0.110681
15	0.88695	0.24115	0.24765	0.200083	0.0887833	0.427583	0.0400167	0.02355	0.0257833	0.04095	0.20805	0.01725	0.0127833	0.0156833	0.0360833	0.12795	0.0185167	0.01825	0.0241833	0.0418167	0.0604833	0.0371833	0.0467167	0.0516167	0.0913167			16	0.951642	0.251733	0.370689	0.168822	0.0815111	0.596319	0.0543556	0.0321778	0.0319556	0.0580444	0.405847	0.0217667	0.0209333	0.0253444	0.0543556	0.208664	0.0244667	0.0256222	0.0295222	0.0579556	0.127075
16	0.898667	0.222933	0.244067	0.198267	0.0832667	0.4302	0.0423667	0.0229	0.0246	0.0389667	0.2598	0.0161667	0.0116333	0.0146667	0.0341333	0.156767	0.0171667	0.0169333	0.0226333	0.0404667	0.0768333	0.0354	0.0448333	0.0499333	0.0928333			17	0.961231	0.242306	0.370706	0.165972	0.07835	0.605647	0.0591944	0.0315056	0.0306833	0.0560167	0.468831	0.0207611	0.0197722	0.0241611	0.0525389	0.265281	0.0232944	0.02425	0.02825	0.0565056	0.148275
17	0.90795	0.208217	0.237583	0.19685	0.0794167	0.420017	0.04575	0.0226167	0.0234833	0.03695	0.304983	0.0151833	0.01065	0.0135833	0.0326833	0.193917	0.01615	0.0156167	0.02145	0.0392167	0.102917	0.0336167	0.04305	0.0484833	0.0902833			18	0.969564	0.234144	0.371	0.163333	0.0750333	0.616331	0.0646333	0.0309222	0.0295111	0.0541667	0.521931	0.0200556	0.0188111	0.0231222	0.0509222	0.327375	0.0222333	0.0229556	0.0272222	0.0553	0.178353
18	0.91655	0.19585	0.231883	0.195017	0.07535	0.425683	0.04895	0.02215	0.0226833	0.0354167	0.346383	0.0145167	0.00988333	0.01275	0.03135	0.246317	0.0152167	0.01455	0.0204833	0.0380833	0.139683	0.03205	0.0411833	0.0468833	0.08985			19	0.976894	0.226367	0.371567	0.161711	0.0720556	0.627522	0.0713778	0.0305444	0.0284444	0.0523	0.571739	0.0194	0.0178556	0.0221778	0.0495667	0.392689	0.0213222	0.0217333	0.0263444	0.0541333	0.217106
19	0.9237	0.185533	0.227233	0.194833	0.0709333	0.438633	0.0534	0.0218667	0.0217667	0.0338	0.396333	0.0138333	0.00896667	0.0119667	0.0301	0.3033	0.0143667	0.0134667	0.0199	0.0369333	0.171033	0.0307	0.0396333	0.0455333	0.0902667			20	0.983289	0.219989	0.370689	0.159656	0.0695889	0.63545	0.0797778	0.0304	0.0273556	0.0505111	0.610144	0.0187444	0.0170222	0.0213444	0.0482222	0.454183	0.0204444	0.0206556	0.0253	0.0533444	0.26325
20	0.930233	0.176833	0.221567	0.1932	0.0674667	0.445733	0.0590667	0.0217	0.021	0.0324	0.4321	0.0133	0.00846667	0.0112	0.0289667	0.349433	0.0135333	0.0127	0.0187	0.0360333	0.214067	0.0295667	0.0382333	0.0444	0.0893333			21	0.989111	0.213944	0.370322	0.157822	0.0671333	0.641517	0.0881889	0.0300556	0.0264333	0.0490444	0.638161	0.0183222	0.0161667	0.0205	0.0471	0.5091	0.0195556	0.0194889	0.0245444	0.0525222	0.311756
21	0.93725	0.169617	0.21825	0.19265	0.0641833	0.455417	0.0656167	0.0215833	0.0202167	0.0313167	0.443617	0.0129833	0.00775	0.0106167	0.02815	0.397383	0.0128167	0.01185	0.0182833	0.0353167	0.270517	0.0284167	0.0369167	0.04375	0.08815			22	0.993894	0.207628	0.369228	0.156239	0.0655611	0.647289	0.0981944	0.0298833	0.0254833	0.0474722	0.6598	0.0177944	0.0154056	0.01975	0.0458278	0.559772	0.01875	0.0184611	0.0235611	0.0514722	0.360794
22	0.941917	0.16345	0.214283	0.193417	0.0630167	0.460117	0.0741167	0.02165	0.0194833	0.0301167	0.448117	0.01265	0.00705	0.0101167	0.0273833	0.44835	0.01225	0.0110167	0.0174167	0.0348167	0.334783	0.0273833	0.0356833	0.04205	0.08755			23	0.998256	0.202972	0.365706	0.155939	0.0642278	0.651839	0.11005	0.0297722	0.0247611	0.0461611	0.681094	0.0174167	0.0148278	0.0191167	0.0449944	0.600494	0.0181611	0.0176944	0.0229722	0.0510056	0.404917
23	0.947033	0.1584	0.211	0.1955	0.0623333	0.465433	0.0829667	0.0218	0.019	0.029	0.459133	0.0124333	0.00643333	0.0095	0.0265	0.475	0.0116667	0.0103	0.0168	0.0344333	0.385167	0.0265333	0.0345	0.0408	0.0870667			24	1.00208	0.198156	0.362811	0.154467	0.0624222	0.654322	0.123744	0.0293556	0.0239889	0.0448444	0.699072	0.0171444	0.0141444	0.0184111	0.0438333	0.633739	0.0174111	0.0167333	0.0220667	0.0499778	0.446617
24	0.950517	0.153617	0.206617	0.196217	0.06015	0.465217	0.09475	0.0214167	0.0183833	0.0282167	0.47695	0.0123167	0.00585	0.00905	0.0260167	0.48575	0.0111167	0.00961667	0.01635	0.0337167	0.43275	0.0255167	0.0332833	0.0400167	0.08525
2. REPETITION		[el. field amplitude/antibiotic concentration]
																												SD
time [h]	0/0	0/MIC	0/3×MIC	0/10×MIC	0/30×MIC	5/0	5/MIC	5/3×MIC	5/10×MIC	5/30×MIC	10/0	10/MIC	10/3×MIC	10/10×MIC	10/30×MIC	15/0	15/MIC	15/3×MIC	15/10×MIC	15/30×MIC	20/0	20/MIC	20/3×MIC	20/10×MIC	20/30×MIC
0	0.23775	0.13575	0.244617	0.253517	0.29985	0.263017	0.257883	0.25535	0.27225	0.317183	0.25045	0.243717	0.25165	0.265917	0.312117	0.242183	0.240017	0.244183	0.258883	0.292083	0.231417	0.239683	0.234917	0.259783	0.28445			time [h]	0/0	0/MIC	0/3×MIC	0/10×MIC	0/30×MIC	5/0	5/MIC	5/3×MIC	5/10×MIC	5/30×MIC	10/0	10/MIC	10/3×MIC	10/10×MIC	10/30×MIC	15/0	15/MIC	15/3×MIC	15/10×MIC	15/30×MIC	20/0
1	0.335183	0.169483	0.29225	0.30275	0.326017	0.22255	0.214583	0.216417	0.239417	0.28125	0.196417	0.184383	0.189783	0.219217	0.27115	0.187183	0.183183	0.181383	0.21415	0.249283	0.199483	0.20365	0.197483	0.228117	0.266383			0	0.0747047	0.0474269	0.0182755	0.0269708	0.0219015	0.0762292	0.0221488	0.0130952	0.0182506	0.0251398	0.0708549	0.00936338	0.0136883	0.0220903	0.026733	0.0725892	0.00931187	0.00968266	0.0240196	0.0241561	0.0746079
2	0.449317	0.214917	0.326783	0.346917	0.30595	0.171983	0.16645	0.163417	0.200817	0.23015	0.144717	0.129517	0.132717	0.177083	0.231817	0.141983	0.135483	0.13615	0.180717	0.200183	0.165217	0.17055	0.168817	0.201617	0.237283			1	0.0971293	0.0508702	0.019998	0.0303492	0.0249563	0.0689352	0.0153832	0.0049023	0.0190029	0.0199565	0.0586412	0.00648109	0.00694763	0.016351	0.0230315	0.0644351	0.0147663	0.00920827	0.0219274	0.0208307	0.0700325
3	0.56225	0.245083	0.338317	0.345217	0.269483	0.137883	0.12095	0.11445	0.16095	0.188517	0.112383	0.09715	0.0965833	0.141183	0.17955	0.11075	0.10555	0.10625	0.145017	0.164683	0.137883	0.14445	0.139883	0.168883	0.210917			2	0.117442	0.038225	0.0233854	0.0394626	0.0161443	0.0666737	0.0194404	0.00491565	0.0163222	0.00748826	0.0509975	0.0168977	0.0133017	0.01629	0.021686	0.0610112	0.0206026	0.0145291	0.0238581	0.0196061	0.0701262
4	0.64745	0.285783	0.34785	0.315417	0.228983	0.124817	0.0961167	0.0900167	0.131117	0.161117	0.0936833	0.0768167	0.07505	0.113783	0.152417	0.0890167	0.08655	0.0879833	0.116717	0.139583	0.112617	0.122283	0.11735	0.140317	0.18255			3	0.131748	0.0246241	0.0249367	0.0425189	0.0116061	0.0766688	0.022892	0.00875086	0.0172007	0.0133918	0.0479996	0.0161608	0.012209	0.0167647	0.0174569	0.0602494	0.0170203	0.0128706	0.0216707	0.01737	0.0715687
5	0.71175	0.334917	0.372217	0.28695	0.201017	0.12745	0.0799167	0.0761833	0.108017	0.140283	0.08185	0.0637833	0.0635167	0.0938167	0.132817	0.0757833	0.0737167	0.07475	0.09685	0.122817	0.0962167	0.105883	0.102383	0.118017	0.162417			4	0.133325	0.00119214	0.0334008	0.0359759	0.0133368	0.102603	0.0190429	0.00679404	0.018263	0.0174313	0.0488776	0.0120146	0.0112259	0.0168561	0.0191664	0.0607266	0.0140355	0.0088584	0.0193028	0.0165718	0.0756709
6	0.772317	0.37455	0.394717	0.26085	0.175883	0.14695	0.0705833	0.0676167	0.0910167	0.125883	0.07495	0.0551833	0.0552167	0.0797167	0.118217	0.06735	0.0642833	0.06465	0.0830167	0.111083	0.0850167	0.09365	0.0917833	0.104683	0.149117			5	0.121253	0.0251317	0.0515531	0.0322904	0.0130118	0.134274	0.0150319	0.00461189	0.0166671	0.018653	0.0492502	0.00846055	0.00904858	0.0166947	0.0188529	0.0614503	0.0123109	0.00702679	0.017711	0.0177666	0.0771309
7	0.823833	0.403167	0.4174	0.2368	0.157067	0.170333	0.0648667	0.0618667	0.0796667	0.115767	0.0725	0.0494	0.0498	0.0696333	0.107733	0.0617667	0.0578	0.0581667	0.0733667	0.102733	0.0786	0.0852667	0.0836	0.094	0.140867			6	0.0986609	0.0382165	0.0698688	0.0290178	0.0117082	0.172972	0.0135001	0.00541614	0.0152812	0.0192953	0.0502949	0.00702513	0.00777943	0.0164128	0.0199079	0.0617123	0.0110234	0.00645	0.016568	0.0179106	0.0783724
8	0.8638	0.409133	0.4402	0.217167	0.142167	0.201867	0.0616333	0.0571333	0.0711	0.107667	0.0743	0.0450333	0.0454	0.062	0.100067	0.0590667	0.0531	0.0532333	0.0665	0.0976	0.0735667	0.0786667	0.0784667	0.0870667	0.136167			7	0.089127	0.0469426	0.0896264	0.0239551	0.0118693	0.210002	0.0128279	0.00742639	0.0146909	0.0199014	0.0517456	0.00665045	0.00761156	0.0156243	0.019949	0.0614508	0.0104585	0.00690159	0.0160058	0.0180853	0.0782696
9	0.895083	0.397417	0.457817	0.20215	0.128683	0.24885	0.06015	0.0539833	0.0649833	0.101583	0.0818833	0.0419167	0.0422167	0.0566167	0.0950167	0.05905	0.0495167	0.04945	0.0616833	0.0941167	0.0698167	0.0738833	0.0749167	0.0821167	0.132383			8	0.081668	0.0491887	0.106127	0.0194645	0.0127257	0.236385	0.013058	0.0083913	0.0139342	0.0195553	0.0535874	0.00674241	0.00787902	0.0147809	0.0197936	0.0621054	0.0101941	0.00744698	0.0153826	0.0186474	0.0783942
10	0.920117	0.385283	0.47725	0.19185	0.119517	0.290783	0.0594833	0.05135	0.0606167	0.0974833	0.0989833	0.03925	0.0398167	0.05265	0.0910833	0.0626167	0.0466833	0.0469833	0.0579167	0.09115	0.0666833	0.0704833	0.0719833	0.07825	0.130917			9	0.0739754	0.0490707	0.117193	0.0182799	0.0132919	0.25311	0.0135427	0.00939194	0.0134341	0.019586	0.0551273	0.00692865	0.0086085	0.0143164	0.0202113	0.0615676	0.0101333	0.00796759	0.0149357	0.019094	0.0779053
11	0.940983	0.377983	0.49145	0.183883	0.111617	0.326017	0.0599167	0.0494833	0.05675	0.09445	0.131217	0.03725	0.0374833	0.04905	0.08735	0.07035	0.0441833	0.0440833	0.0549167	0.0885833	0.0639833	0.06775	0.0697167	0.07455	0.127783			10	0.0682684	0.0576662	0.127561	0.019043	0.012715	0.265507	0.0138399	0.0099451	0.0132772	0.0202717	0.0594762	0.00705337	0.00895168	0.0139494	0.0204599	0.0612678	0.0101745	0.00864264	0.0145932	0.0193944	0.0774678
12	0.95695	0.378683	0.500983	0.178617	0.10645	0.365917	0.06145	0.0475167	0.05345	0.09105	0.16485	0.03545	0.03545	0.0460833	0.0840833	0.08575	0.0426167	0.0420167	0.0523833	0.0861833	0.0619833	0.06495	0.0669167	0.0716167	0.12535			11	0.0651377	0.0633073	0.133206	0.0200501	0.0130877	0.275187	0.0143974	0.0105073	0.0129225	0.0208387	0.0699108	0.00731411	0.0090199	0.0135245	0.0205783	0.061246	0.0102552	0.00897568	0.0144192	0.0196116	0.0779287
13	0.97175	0.37975	0.509983	0.173517	0.101683	0.399183	0.06385	0.0459833	0.0509833	0.0884833	0.207417	0.0337833	0.03385	0.0438167	0.08145	0.11235	0.0405833	0.03995	0.05005	0.0840167	0.0603167	0.0630833	0.0645167	0.0689167	0.124017			12	0.0627156	0.0712447	0.134291	0.0213244	0.0128747	0.281912	0.0150551	0.0103639	0.0123699	0.0209928	0.0862873	0.0073571	0.00889767	0.0130491	0.020495	0.0630266	0.0104308	0.00901136	0.0141598	0.0195313	0.0783066
14	0.984083	0.372817	0.51925	0.168983	0.0977167	0.423883	0.0678167	0.0449833	0.0487167	0.0854167	0.269717	0.03255	0.0322833	0.0417833	0.0789833	0.14495	0.0389167	0.03835	0.04825	0.0819833	0.0591167	0.0607833	0.0623833	0.06625	0.121483			13	0.0613419	0.0792408	0.13606	0.0227785	0.0126494	0.285916	0.0159017	0.010257	0.0121837	0.0213079	0.110067	0.00737387	0.0090633	0.0128348	0.0205787	0.0670309	0.0103509	0.00913951	0.0137618	0.0194704	0.0795968
15	0.994083	0.36175	0.526817	0.165083	0.0946167	0.43965	0.0721833	0.04405	0.0466167	0.0821833	0.330317	0.03135	0.03085	0.03995	0.0768167	0.17935	0.0374833	0.03655	0.0460167	0.0798833	0.0588167	0.05865	0.06045	0.0644833	0.12085			14	0.0604195	0.0835553	0.139564	0.0248442	0.0124527	0.289163	0.0172636	0.0102708	0.0118189	0.021148	0.138192	0.00745309	0.00909961	0.0125835	0.0204936	0.0756213	0.0102683	0.00922923	0.0136514	0.019372	0.0836901
16	1.00305	0.342217	0.535183	0.162217	0.0924167	0.44965	0.07775	0.0428833	0.0447833	0.08025	0.377883	0.0302833	0.0296833	0.0383833	0.0745833	0.23445	0.0361833	0.0350167	0.04455	0.0778833	0.0592167	0.0571833	0.0587167	0.06195	0.119283			15	0.0596911	0.0849134	0.143331	0.0260475	0.0120217	0.295911	0.0185955	0.0103485	0.0114984	0.0207749	0.168212	0.00748722	0.00905365	0.0123052	0.0203671	0.089174	0.0102936	0.00917337	0.0131398	0.0191518	0.0899605
17	1.00998	0.33625	0.54175	0.159883	0.09005	0.45625	0.0853833	0.0420167	0.04325	0.07815	0.429317	0.0291833	0.0285833	0.03695	0.0725833	0.30125	0.0350833	0.0338167	0.0430833	0.07635	0.0609833	0.0552833	0.0568833	0.0608167	0.117817			16	0.0588836	0.0800672	0.149208	0.0267603	0.011881	0.30503	0.0202623	0.0100679	0.011149	0.0208186	0.188384	0.00749668	0.00903756	0.0120333	0.020225	0.108295	0.0102488	0.00906229	0.0130294	0.0188272	0.0999221
18	1.01773	0.3304	0.547833	0.157767	0.0872	0.459967	0.0943	0.0412	0.0417667	0.0763667	0.4791	0.0284333	0.0275333	0.0356667	0.0706333	0.3551	0.0338667	0.0321667	0.0418	0.0749667	0.0626667	0.0534667	0.0551	0.0589	0.116467			17	0.0583373	0.082372	0.155589	0.0283284	0.0122682	0.313533	0.0226829	0.00980121	0.0109216	0.0207705	0.201592	0.00742079	0.00897071	0.0118392	0.0199507	0.131118	0.0102857	0.00913583	0.0128608	0.0186981	0.111256
19	1.02417	0.324233	0.553167	0.1562	0.0844667	0.461167	0.105167	0.0404	0.0404667	0.0743333	0.519533	0.0277333	0.0264667	0.0343	0.0689667	0.403467	0.0327	0.0306	0.0405667	0.0736667	0.0660667	0.0518	0.0536	0.0584667	0.115			18	0.0576819	0.0839377	0.161316	0.0292993	0.0123281	0.320213	0.0257061	0.00961383	0.0106367	0.0206918	0.210955	0.0073799	0.0088268	0.0116117	0.019642	0.150609	0.010146	0.00883592	0.0126367	0.0185633	0.130814
20	1.0286	0.320533	0.5566	0.154733	0.0822333	0.4611	0.118167	0.0396	0.0390667	0.0722667	0.549767	0.0269667	0.0253	0.0333667	0.0672333	0.453067	0.0317333	0.0291333	0.0394333	0.0725667	0.0711	0.0499667	0.0519333	0.0570667	0.113367			19	0.0572521	0.0851412	0.166132	0.0307394	0.0118898	0.325104	0.0292821	0.00932263	0.0104329	0.0204964	0.216929	0.00735142	0.00875331	0.0112887	0.0194334	0.160975	0.00993453	0.00858241	0.0123348	0.0184775	0.159012
21	1.0341	0.3156	0.558767	0.152933	0.0802	0.4596	0.130167	0.0388	0.038	0.0708667	0.5722	0.0264333	0.0243	0.0322667	0.0660667	0.497567	0.0307333	0.0275	0.0384333	0.0718333	0.0794667	0.0484	0.0503667	0.0552	0.112			20	0.0569384	0.0873644	0.17052	0.0313743	0.0117282	0.330012	0.0332803	0.00896047	0.0101544	0.0201817	0.221775	0.00724441	0.0084201	0.011202	0.0191345	0.164774	0.00985818	0.0082291	0.0122487	0.0183415	0.193187
22	1.037	0.309033	0.560567	0.150567	0.0781	0.4566	0.143067	0.0380333	0.0368	0.0688667	0.588167	0.0258667	0.0234	0.0313	0.0645	0.534833	0.0297	0.0261	0.0373	0.0702667	0.0923	0.0469	0.0487333	0.0543667	0.1104			21	0.056364	0.0882759	0.173148	0.0326589	0.0118699	0.334665	0.0363883	0.00861156	0.0100264	0.0200904	0.230485	0.0071407	0.00827864	0.0109472	0.0189583	0.168056	0.00974831	0.00783164	0.0120475	0.0183492	0.228404
23	1.04093	0.305533	0.553133	0.1493	0.0761	0.454767	0.1597	0.0373333	0.0358667	0.0674	0.6006	0.0253	0.0227	0.0305667	0.0636333	0.563667	0.0290333	0.0251	0.0364667	0.0695333	0.110333	0.0457	0.0473	0.0530667	0.108867			22	0.0560595	0.0880619	0.175987	0.0346912	0.0114801	0.33916	0.0388951	0.00819198	0.00980647	0.0196882	0.239641	0.00707806	0.00818098	0.0107209	0.0185594	0.173252	0.00953821	0.00754355	0.0119203	0.0178215	0.261547
24	1.04522	0.301283	0.549183	0.14745	0.0743167	0.45085	0.178883	0.03635	0.0347833	0.06565	0.609583	0.0250167	0.0219167	0.0296833	0.06195	0.586983	0.0281167	0.02365	0.0354833	0.06805	0.135317	0.0442833	0.0460167	0.0522833	0.107317			23	0.0554348	0.0890735	0.173398	0.0366949	0.0110475	0.343123	0.0430574	0.00777482	0.00961995	0.0195221	0.244773	0.00690618	0.0081459	0.0106523	0.0185671	0.179995	0.00947491	0.00740001	0.0117007	0.0176315	0.289409
																												24	0.0557003	0.0895871	0.173266	0.0387214	0.0109368	0.347425	0.0477729	0.00751133	0.00935058	0.0190632	0.250025	0.00687561	0.00804605	0.0104486	0.0179685	0.187675	0.00931898	0.0070188	0.0116614	0.0172382	0.314908
3. REPETITION		[el. field amplitude/antibiotic concentration]
time [h]	0/0	0/MIC	0/3×MIC	0/10×MIC	0/30×MIC	5/0	5/MIC	5/3×MIC	5/10×MIC	5/30×MIC	10/0	10/MIC	10/3×MIC	10/10×MIC	10/30×MIC	15/0	15/MIC	15/3×MIC	15/10×MIC	15/30×MIC	20/0	20/MIC	20/3×MIC	20/10×MIC	20/30×MIC
0	0.22075	0.22805	0.226117	0.236283	0.282683	0.240183	0.22305	0.24695	0.245983	0.288983	0.244583	0.237617	0.250017	0.245917	0.28285	0.22875	0.222617	0.24375	0.21245	0.254983	0.215583	0.229917	0.223617	0.233483	0.250383
1	0.282933	0.2664	0.278133	0.274867	0.296633	0.2004	0.1855	0.213767	0.210467	0.255867	0.186333	0.176133	0.201867	0.201567	0.249567	0.1715	0.160433	0.198667	0.173433	0.2163	0.182367	0.1897	0.195533	0.2035	0.2345
2	0.3626	0.2877	0.306367	0.290267	0.274333	0.144867	0.1318	0.1722	0.172267	0.221533	0.129567	0.116133	0.159267	0.159067	0.197167	0.1212	0.1094	0.164567	0.1382	0.168033	0.1458	0.1552	0.169133	0.175667	0.206233
3	0.465767	0.287233	0.299867	0.268733	0.251467	0.103333	0.0899667	0.1309	0.132533	0.166433	0.0990667	0.0805	0.120967	0.120167	0.144833	0.0917	0.0809667	0.131033	0.105133	0.140333	0.117167	0.129367	0.141467	0.150167	0.183767
4	0.5498	0.284533	0.286167	0.245333	0.217767	0.0856	0.0677667	0.1035	0.103	0.135967	0.0740333	0.0615333	0.096	0.0957333	0.117967	0.0729333	0.0620667	0.1032	0.0833	0.1179	0.0954	0.105367	0.120167	0.1241	0.168167
5	0.609767	0.305467	0.283967	0.2224	0.1901	0.0803	0.0536667	0.0817667	0.0812667	0.1139	0.0600333	0.0493333	0.0765667	0.0760667	0.101967	0.0601667	0.0499	0.0832	0.0668	0.0982	0.0797333	0.0894667	0.0949	0.104067	0.146833
6	0.65875	0.34055	0.288383	0.20295	0.16775	0.0848167	0.04435	0.06635	0.0663833	0.0986167	0.0512833	0.0414833	0.0619833	0.0618833	0.0903167	0.0510167	0.04225	0.06795	0.0540167	0.0864833	0.06865	0.0787167	0.0791833	0.0896833	0.133317
7	0.70005	0.333783	0.28835	0.191017	0.147017	0.10165	0.0392167	0.05555	0.05565	0.0869833	0.0453833	0.0361167	0.05175	0.0511833	0.0811833	0.04425	0.0371833	0.0565833	0.0449167	0.07885	0.0611833	0.0708833	0.0673167	0.07945	0.12235
8	0.739583	0.319983	0.292317	0.184017	0.129217	0.116483	0.0361833	0.0481167	0.04815	0.0814167	0.04265	0.0319833	0.0442167	0.04395	0.0756833	0.0402167	0.0337167	0.0484833	0.03895	0.07365	0.0562167	0.0657167	0.0596167	0.0726833	0.113783
9	0.771283	0.299617	0.299083	0.178417	0.11525	0.141617	0.0347167	0.04325	0.0428833	0.0765833	0.04355	0.02915	0.0391167	0.0387833	0.0708833	0.0377167	0.0310167	0.04295	0.0349833	0.0699167	0.0527167	0.06135	0.05365	0.06745	0.109217
10	0.798967	0.2757	0.307767	0.173867	0.104167	0.173333	0.0341667	0.0394333	0.0389333	0.0721667	0.0472	0.027	0.0349667	0.0350667	0.0678	0.0364333	0.0288	0.0385667	0.0317	0.0673	0.0502	0.0579	0.0494667	0.0635333	0.105
11	0.818183	0.253017	0.31525	0.168817	0.09415	0.20045	0.0338167	0.0365833	0.03535	0.0683167	0.0555167	0.0248833	0.0312167	0.0317167	0.0646833	0.0370167	0.02665	0.0349167	0.02885	0.0644833	0.0476833	0.0545833	0.0454833	0.0598167	0.102217
12	0.836133	0.236267	0.3217	0.1643	0.0867	0.222933	0.0346333	0.035	0.0332	0.0653333	0.0722667	0.0235333	0.0284667	0.0293	0.0624	0.0395333	0.0253	0.0322333	0.027	0.0624333	0.046	0.0523333	0.0426333	0.0575667	0.0991333
13	0.851567	0.222167	0.325733	0.159567	0.0803	0.244433	0.0354667	0.0333667	0.0310667	0.0625333	0.100267	0.0222333	0.0262667	0.0273333	0.0602	0.0450333	0.0237	0.0299333	0.0252333	0.0603667	0.0443667	0.0498667	0.0400667	0.0556	0.0977333
14	0.863733	0.209367	0.328167	0.154233	0.0754	0.2661	0.0373333	0.0322	0.0293	0.0597667	0.131433	0.0209667	0.0243667	0.0256	0.058	0.0555	0.0224333	0.0280667	0.0239667	0.0586333	0.0427	0.0473	0.0377667	0.0535667	0.0988667
15	0.875167	0.1979	0.330833	0.149167	0.0715	0.283	0.0399333	0.0313333	0.0277667	0.0571333	0.1704	0.0199333	0.0228667	0.0242667	0.0562333	0.0729	0.0210667	0.0262667	0.0224333	0.0571667	0.0412	0.0449333	0.0358667	0.0514667	0.0946333
16	0.88445	0.19005	0.332817	0.145983	0.06885	0.296217	0.04295	0.03075	0.0264833	0.0549167	0.226917	0.01885	0.0214833	0.0229833	0.05435	0.100583	0.02005	0.0249167	0.0213833	0.0555167	0.0399167	0.04335	0.0340833	0.0499833	0.0932167
17	0.892617	0.18245	0.332783	0.141183	0.0655833	0.30535	0.04645	0.0298833	0.0253167	0.05295	0.287917	0.0179167	0.0200833	0.02195	0.05235	0.131517	0.01865	0.0233167	0.0202167	0.05395	0.0385833	0.04095	0.0324833	0.04835	0.0912167
18	0.900083	0.176183	0.333283	0.137217	0.06255	0.312217	0.05065	0.0294167	0.0240833	0.0507167	0.33305	0.0172167	0.0190167	0.02095	0.0507833	0.16595	0.0176167	0.02215	0.0193833	0.05285	0.0374167	0.0388833	0.0310833	0.04725	0.0900167
19	0.906133	0.169333	0.3343	0.1341	0.0607667	0.3175	0.0555667	0.0293667	0.0231	0.0487667	0.375933	0.0166333	0.0181333	0.0202667	0.0496333	0.2182	0.0169	0.0211333	0.0185667	0.0518	0.0364667	0.0373	0.0299333	0.0457333	0.0894667
20	0.9112	0.1626	0.3339	0.131033	0.0590667	0.3219	0.0621	0.0299	0.022	0.0468667	0.419333	0.0159667	0.0173	0.0194667	0.0484667	0.280733	0.0160667	0.0201333	0.0177667	0.0514333	0.0356667	0.0359333	0.0286	0.0451333	0.0889333
21	0.91555	0.156617	0.33395	0.127883	0.0570167	0.323517	0.0687833	0.0297833	0.0210833	0.04495	0.456883	0.01555	0.01645	0.0186167	0.0470833	0.336017	0.0151167	0.0191167	0.0169167	0.0504167	0.0351167	0.0339167	0.02745	0.04425	0.08775
22	0.9195	0.1504	0.332833	0.124733	0.0555667	0.326233	0.0774	0.0299667	0.0201667	0.0434333	0.487967	0.0148667	0.0157667	0.0178333	0.0456	0.3829	0.0143	0.0182667	0.0159667	0.0493333	0.0347667	0.0323667	0.0261667	0.0432667	0.0866667
23	0.923617	0.144983	0.332983	0.123017	0.05425	0.32885	0.0874833	0.0301833	0.0194167	0.0420833	0.512117	0.0145167	0.01535	0.0172833	0.04485	0.427483	0.0137833	0.0176833	0.01565	0.04905	0.0350833	0.03125	0.0252833	0.0422167	0.08605
24	0.926367	0.139567	0.332633	0.119733	0.0528	0.329867	0.0976	0.0303	0.0188	0.0406667	0.530633	0.0141	0.0146667	0.0165	0.0435333	0.472433	0.013	0.0169333	0.0143667	0.0481667	0.0360333	0.0301	0.0240667	0.0415333	0.0851667
CONTROLS (N=6)
	CONTROL			5 kV/cm			10 kV/cm			15 kV/cm			20 kV/cm
	AVERAGE	SD		average	sd		average	sd		average	sd		average	sd
0	0.225964	0.0747047		0.238897	0.0762292		0.236464	0.0708549		0.233603	0.0725892		0.232347	0.0746079
1	0.285647	0.0971293		0.213786	0.0689352		0.195564	0.0586412		0.194592	0.0644351		0.205269	0.0700325
2	0.366242	0.117442		0.184725	0.0666737		0.155614	0.0509975		0.159064	0.0610112		0.180936	0.0701262
3	0.460592	0.131748		0.168114	0.0766688		0.127536	0.0479996		0.132158	0.0602494		0.159547	0.0715687
4	0.551831	0.133325		0.171731	0.102603		0.107103	0.0488776		0.112181	0.0607266		0.140781	0.0756709
5	0.621375	0.121253		0.192075	0.134274		0.0945583	0.0492502		0.098275	0.0614503		0.126619	0.0771309
6	0.685231	0.0986609		0.230881	0.172972		0.0866528	0.0502949		0.0887361	0.0617123		0.115997	0.0783724
7	0.734989	0.089127		0.277944	0.210002		0.0823222	0.0517456		0.0820222	0.0614508		0.10835	0.0782696
8	0.779244	0.081668		0.322372	0.236385		0.0840611	0.0535874		0.0776167	0.0621054		0.102983	0.0783942
9	0.816286	0.0739754		0.370075	0.25311		0.0901917	0.0551273		0.0750417	0.0615676		0.0985583	0.0779053
10	0.84785	0.0682684		0.420228	0.265507		0.103328	0.0594762		0.0749222	0.0612678		0.0958278	0.0774678
11	0.87315	0.0651377		0.46565	0.275187		0.1287	0.0699108		0.0778111	0.061246		0.0939278	0.0779287
12	0.894383	0.0627156		0.504722	0.281912		0.165628	0.0862873		0.0860611	0.0630266		0.0935944	0.0783066
13	0.912203	0.0613419		0.538481	0.285916		0.216003	0.110067		0.101797	0.0670309		0.0954917	0.0795968
14	0.927314	0.0604195		0.567058	0.289163		0.272125	0.138192		0.126753	0.0756213		0.100442	0.0836901
15	0.940608	0.0596911		0.585136	0.295911		0.338303	0.168212		0.163447	0.089174		0.110681	0.0899605
16	0.951642	0.0588836		0.596319	0.30503		0.405847	0.188384		0.208664	0.108295		0.127075	0.0999221
17	0.961231	0.0583373		0.605647	0.313533		0.468831	0.201592		0.265281	0.131118		0.148275	0.111256
18	0.969564	0.0576819		0.616331	0.320213		0.521931	0.210955		0.327375	0.150609		0.178353	0.130814
19	0.976894	0.0572521		0.627522	0.325104		0.571739	0.216929		0.392689	0.160975		0.217106	0.159012
20	0.983289	0.0569384		0.63545	0.330012		0.610144	0.221775		0.454183	0.164774		0.26325	0.193187
21	0.989111	0.056364		0.641517	0.334665		0.638161	0.230485		0.5091	0.168056		0.311756	0.228404
22	0.993894	0.0560595		0.647289	0.33916		0.6598	0.239641		0.559772	0.173252		0.360794	0.261547
23	0.998256	0.0554348		0.651839	0.343123		0.681094	0.244773		0.600494	0.179995		0.404917	0.289409
24	1.00208	0.0557003		0.654322	0.347425		0.699072	0.250025		0.633739	0.187675		0.446617	0.314908
[truncated: 4 more columns]

## Sheet: Growth curves graphs
								AMPICILLIN									TETRACYCLINE

## Sheet: Growth curves parameters
incubation	antibiotic	sample	E [kV/cm]	concentration	log delay	OD (0 h)	OD (24 h)	OD (min)	OD (max)	drop1	p value (drop1)	inc	p value (inc)	drop2	p value (drop2)	y1	y2	ty	specific growth rate 2
room T	ampicilin	0/0	0	0	0	0.3068	1.0739	0.3068	1.0739	0	1	0.7671	<0.001 ***	0	1	0.3068	0.6657	4	0.292454
room T	ampicilin	0/0	0	0	0	0.102	1.012	0.102	1.012	0		0.91		0		0.2123	0.5985	4	0.454781
room T	ampicilin	0/0	0	0	0	0.2814	1.0045	0.2814	1.0045	0		0.7231		0		0.3286	0.6093	3	0.284743
room T	ampicilin	0/MIC	0	MIC	0	0.3068	0.8401	0.3068	0.8401	0	1	0.5333	<0.001 ***	0	1	0.3068	0.598	4	0.237288
room T	ampicilin	0/MIC	0	MIC	0	0.102	0.6564	0.102	0.6564	0		0.5544		0		0.1295	0.4711	6	0.43964
room T	ampicilin	0/MIC	0	MIC	0	0.2814	0.7593	0.2814	0.7593	0		0.4779		0		0.3286	0.5364	3	0.210793
room T	ampicilin	0/3xMIC	0	3xMIC	0	0.3068	0.6439	0.3068	0.6439	0	1	0.3371	0.0566	0	1	0.3068	0.5403	4	0.190271
room T	ampicilin	0/3xMIC	0	3xMIC	0	0.102	0.4236	0.102	0.4236	0		0.3216		0		0.1295	0.3205	4	0.368726
room T	ampicilin	0/3xMIC	0	3xMIC	0	0.2814	0.5069	0.2814	0.5455	0		0.2641		0.0386		0.3286	0.4746	2	0.222155
room T	ampicilin	0/10xMIC	0	10xMIC		0.2348	0.3722	0.2348	0.407	0	1	0.1722	0.9623	0.0348	< 0.01 **	0.2348	0.3878	3	0.217206
room T	ampicilin	0/10xMIC	0	10xMIC		0.0911	0.2154	0.0911	0.2154	0		0.1243		0		0.1568	0.1999	3	0.0916241
room T	ampicilin	0/10xMIC	0	10xMIC		0.2695	0.1945	0.1945	0.3811	0		0.1116		0.1866		0.2695	0.349	2	0.147495
room T	ampicilin	0/30xMIC	0	30xMIC		0.3068	0.4261	0.3068	0.4261	0	1	0.1193	1	0	0.219	0.3445	0.4028	11	0.0153846
room T	ampicilin	0/30xMIC	0	30xMIC		0.0911	0.1601	0.0911	0.1601	0		0.069		0		0.1218	0.1525	10	0.0252053
room T	ampicilin	0/30xMIC	0	30xMIC		0.2695	0.1874	0.1874	0.3239	0		0.0544		0.1365		0.2695	0.3204	3	0.0629561
room T	ampicilin	5/0	5	0	3	0.3176	1.1541	0.3176	1.1541	0	0.6487	0.8365	<0.001 ***	0	1	0.371	0.8289	6	0.205705
room T	ampicilin	5/0	5	0	3	0.0964	1.0347	0.0964	1.0347	0		0.9383		0		0.1776	0.6698	6	0.461899
room T	ampicilin	5/0	5	0	5	0.2547	0.4912	0.1508	0.4912	0.1039		0.3404		0		0.1985	0.4138	5	0.216927
room T	ampicilin	5/MIC	5	MIC	3	0.3176	0.8122	0.3135	0.8122	0.0041	0.9999	0.4987	0.8559	0	1	0.3533	0.6062	5	0.143164
room T	ampicilin	5/MIC	5	MIC	3	0.0964	0.7126	0.0964	0.7126	0		0.6162		0		0.141	0.4953	6	0.418794
room T	ampicilin	5/MIC	5	MIC	6	0.2547	0.2221	0.1095	0.2547	0.1452		0.1126		0		0.1151	0.2221	16	0.0581017
room T	ampicilin	5/3xMIC	5	3xMIC		0.3176	0.491	0.2996	0.491	0.018	0.7702	0.1914	1	0	1	0.3208	0.4069	3	0.0894638
room T	ampicilin	5/3xMIC	5	3xMIC		0.0964	0.3807	0.0964	0.3807	0		0.2843		0		0.141	0.3247	6	0.217139
room T	ampicilin	5/3xMIC	5	3xMIC		0.3101	0.0519	0.0519	0.3101	0.2582		0		0
room T	ampicilin	5/10xMIC	5	10xMIC		0.3171	0.318	0.2756	0.318	0.0415	0.525	0.0424	1	0	1
room T	ampicilin	5/10xMIC	5	10xMIC		0.0999	0.168	0.0878	0.168	0.0121		0.0802		0		0.0927	0.1435	7	0.0782863
room T	ampicilin	5/10xMIC	5	10xMIC		0.3101	0.0379	0.0379	0.3101	0.2722		0		0
room T	ampicilin	5/30xMIC	5	30xMIC		0.3312	0.2879	0.2612	0.3312	0.07	0.3707	0.07	1	0	1
room T	ampicilin	5/30xMIC	5	30xMIC		0.0999	0.1025	0.0814	0.1025	0.0185		0.0211		0
room T	ampicilin	5/30xMIC	5	30xMIC		0.3101	0.0379	0.0379	0.3101	0.2722		0		0
room T	ampicilin	10/0	10	0	10	0.2878	1.0613	0.1856	1.0613	0.1022	0.0304 *	0.8757	<0.001 ***	0	1	0.283	0.8109	6	0.310895
room T	ampicilin	10/0	10	0	10	0.0987	0.9686	0.0719	0.9686	0.0268		0.8967		0		0.1867	0.7595	7	0.438289
room T	ampicilin	10/0	10	0	11	0.2991	0.5474	0.0602	0.5474	0.2389		0.4872		0		0.1854	0.4521	5	0.287702
room T	ampicilin	10/MIC	10	MIC	10	0.3002	0.4994	0.2006	0.4994	0.0996	0.3255	0.2988	0.0514	0	1	0.2512	0.5185	11	0.0967357
room T	ampicilin	10/MIC	10	MIC	10	0.0987	0.6087	0.0719	0.6087	0.0268		0.5368		0		0.1489	0.5406	9	0.292292
room T	ampicilin	10/MIC	10	MIC	11	0.2991	0.1506	0.0531	0.2991	0.246		0.0975		0		0.0748	0.1506	8	0.126671
room T	ampicilin	10/3xMIC	10	3xMIC		0.2976	0.1156	0.1156	0.2976	0.182	0.0631	0	1	0	1
room T	ampicilin	10/3xMIC	10	3xMIC		0.105033	0.072066	0.071033	0.105033	0.034		0.0178836		0.0168506
room T	ampicilin	10/3xMIC	10	3xMIC		0.2934	0.0187	0.0187	0.2934	0.2747		0		0
room T	ampicilin	10/10xMIC	10	10xMIC		0.3185	0.129	0.129	0.3185	0.1895	0.0221 *	0	1	0	1
room T	ampicilin	10/10xMIC	10	10xMIC		0.1145	0.026966	0.026966	0.1145	0.087534		0		0
room T	ampicilin	10/10xMIC	10	10xMIC		0.2934	0.0187	0.0187	0.2934	0.2747		0		0
room T	ampicilin	10/30xMIC	10	30xMIC		0.3034	0.129	0.129	0.3034	0.1744	0.0227 *	0	1	0	1
room T	ampicilin	10/30xMIC	10	30xMIC		0.105033	0.005366	0.005366	0.105033	0.099667		0		0
room T	ampicilin	10/30xMIC	10	30xMIC		0.2934	0.0187	0.0187	0.2934	0.2747		0		0
room T	ampicilin	15/0	15	0	13	0.3197	0.9545	0.1997	0.9545	0.12	0.0178 *	0.7548	<0.001 ***	0	1	0.2685	0.7557	6	0.302421
room T	ampicilin	15/0	15	0	13	0.1045	0.7574	0.0463	0.7574	0.0582		0.7111		0		0.1658	0.7023	7	0.462261
room T	ampicilin	15/0	15	0	12	0.289	0.5454	0.0576	0.5454	0.2314		0.4878		0		0.183	0.4508	5	0.292678
room T	ampicilin	15/MIC	15	MIC		0.2918	0.4923	0.2019	0.4923	0.0899	0.3422	0.2904	0.439	0	1	0.2814	0.4923	8	0.0936834
room T	ampicilin	15/MIC	15	MIC		0.1045	0.3402	0.0584	0.3402	0.0461		0.2818		0		0.1593	0.3402	5	0.227119
room T	ampicilin	15/MIC	15	MIC		0.289	0.1242	0.0571	0.289	0.2319		0.0671		0		0.0785	0.1242	5	0.116433
room T	ampicilin	15/3xMIC	15	3xMIC		0.3123	0.1396	0.1396	0.3123	0.1727	0.0352 *	0	1	0	1
room T	ampicilin	15/3xMIC	15	3xMIC		0.0977	0.0069	0.0069	0.0977	0.0908		0		0
room T	ampicilin	15/3xMIC	15	3xMIC		0.2917	0.0297	0.0297	0.2917	0.262		0		0
room T	ampicilin	15/10xMIC	15	10xMIC		0.3123	0.1522	0.1522	0.3123	0.1601	0.0352 *	0	1	0	1
room T	ampicilin	15/10xMIC	15	10xMIC		0.1026	0	0	0.1026	0.1026		0		0
room T	ampicilin	15/10xMIC	15	10xMIC		0.2917	0.0297	0.0297	0.2917	0.262		0		0
room T	ampicilin	15/30xMIC	15	30xMIC		0.3123	0.1805	0.1805	0.3123	0.1318	0.0594	0	1	0	1
room T	ampicilin	15/30xMIC	15	30xMIC		0.0977	-0.0033	-0.0033	0.0977	0.101		0		0
room T	ampicilin	15/30xMIC	15	30xMIC		0.2917	0.0297	0.0297	0.2917	0.262		0		0
room T	ampicilin	20/0	20	0	15	0.306	0.8226	0.207	0.8226	0.099	0.0437 *	0.6156	<0.01 **	0	1	0.3282	0.7069	5	0.230774
room T	ampicilin	20/0	20	0	15	0.1041	0.7362	0.0409	0.7362	0.0632		0.6953		0		0.1714	0.7362	6	0.549203
room T	ampicilin	20/0	20	0	13	0.304	0.5168	0.1237	0.5168	0.1803		0.3931		0		0.2129	0.5168	8	0.178429
room T	ampicilin	20/MIC	20	MIC		0.329	0.4447	0.2924	0.4447	0.0366	0.8215	0.1523	0.9918	0	1	0.3579	0.4447	4	0.0606315
room T	ampicilin	20/MIC	20	MIC		0.1041	0.2485	0.056	0.2485	0.0481		0.1925		0		0.162	0.2485	3	0.177984
room T	ampicilin	20/MIC	20	MIC		0.304	0.1391	0.1237	0.304	0.1803		0.0154		0
room T	ampicilin	20/3xMIC	20	3xMIC		0.3038	0.2936	0.2936	0.3177	0.0102	0.3756	0.0241	1	0	1
room T	ampicilin	20/3xMIC	20	3xMIC		0.1056	0.0048	0.0048	0.1056	0.1008		0		0
room T	ampicilin	20/3xMIC	20	3xMIC		0.3131	0.065	0.065	0.3131	0.2481		0		0
room T	ampicilin	20/10xMIC	20	10xMIC		0.304	0.3483	0.2978	0.3483	0.0062	0.4839	0.0505	1	0	1
room T	ampicilin	20/10xMIC	20	10xMIC		0.1056	-0.0021	-0.0021	0.1056	0.1077		0		0
room T	ampicilin	20/10xMIC	20	10xMIC		0.3064	0.0857	0.0857	0.3064	0.2207		0		0
room T	ampicilin	20/30xMIC	20	30xMIC		0.3038	0.3155	0.2903	0.3155	0.0135	0.5132	0.0252	1	0	1
room T	ampicilin	20/30xMIC	20	30xMIC		0.1056	-0.0021	-0.0021	0.1056	0.1077		0		0
room T	ampicilin	20/30xMIC	20	30xMIC		0.3064	0.0992	0.0992	0.3064	0.2072		0		0
room T	tetraciklin	0/0	0	0	0	0.2006	0.9505	0.2006	0.9505	0	1	0.7499	< 0.001 ***	0	1	0.2764	0.6087	4	0.300561
room T	tetraciklin	0/0	0	0	0	0.2446	1.0452	0.2446	1.0452	0		0.8006		0		0.2446	0.6475	4	0.411795
room T	tetraciklin	0/0	0	0	0	0.2363	0.9264	0.2363	0.9264	0		0.6901		0		0.2363	0.6098	5	0.316124
room T	tetraciklin	0/MIC	0	MIC	0	0.2081	0.1536	0.1536	0.3616	0	1	0.1535	0.8075	0.208	< 0.001 ***	0.2081	0.2801	2	0.172994
room T	tetraciklin	0/MIC	0	MIC	0	0.1695	0.3013	0.1695	0.4091	0		0.2396		0.1078		0.1358	0.3746	6	0.293078
room T	tetraciklin	0/MIC	0	MIC	0	0.2363	0.1396	0.1396	0.3406	0		0.1043		0.201		0.2862	0.3406	2	0.0950384
room T	tetraciklin	0/3xMIC	0	3xMIC	0	0.2081	0.2066	0.2066	0.2948	0	1	0.0867	0.84	0.0882	0.367	0.2081	0.2801	2	0.172994
room T	tetraciklin	0/3xMIC	0	3xMIC	0	0.2446	0.5492	0.2446	0.5606	0		0.316		0.0114		0.2446	0.4402	8	0.0999591
room T	tetraciklin	0/3xMIC	0	3xMIC	0	0.2261	0.3326	0.2261	0.3326	0		0.0803		0.0224		0.2781	0.3064	2	0.050881
room T	tetraciklin	0/10xMIC	0	10xMIC		0.2006	0.1962	0.1962	0.2732	0	1	0.0726	0.7311	0.077	< 0.001 ***	0.2006	0.271	2	0.175474
room T	tetraciklin	0/10xMIC	0	10xMIC		0.2535	0.1475	0.1475	0.3469	0		0.0934		0.1994		0.2535	0.3469	2	0.184221
room T	tetraciklin	0/10xMIC	0	10xMIC		0.2363	0.1197	0.1197	0.2903	0		0.054		0.1706		0.2363	0.2903	2	0.114262
room T	tetraciklin	0/30xMIC	0	30xMIC		0.2564	0.0602	0.0602	0.2845	0	1	0.0281	1	0.2243	< 0.001 ***	0.2564	0.2845	2	0.0547972
room T	tetraciklin	0/30xMIC	0	30xMIC		0.2999	0.0743	0.0743	0.326	0		0.0261		0.2517		0.2999	0.326	1	0.087029
room T	tetraciklin	0/30xMIC	0	30xMIC		0.2827	0.0528	0.0528	0.2966	0		0.0139		0.2438
room T	tetraciklin	5/0	5	0	6	0.2286	0.4652	0.104	0.4652	0.1246	0.6487	0.3612	< 0.001 ***	0	1	0.1841	0.4276	6	0.220442
room T	tetraciklin	5/0	5	0	6	0.2579	0.4509	0.1248	0.4612	0.1331		0.3364		0.0103		0.2019	0.3659	4	0.203071
room T	tetraciklin	5/0	5	0	6	0.2402	0.3299	0.0803	0.3299	0.1599		0.2496		0		0.1165	0.2661	6	0.21402
room T	tetraciklin	5/MIC	5	MIC		0.2168	0.0948	0.0363	0.2168	0.1805	0.0160 *	0.0585	0.611	0	1	0.0591	0.0948	5	0.120812
room T	tetraciklin	5/MIC	5	MIC		0.2579	0.1789	0.0595	0.2579	0.1984		0.1194		0		0.1182	0.1789	4	0.128384
room T	tetraciklin	5/MIC	5	MIC		0.2231	0.0976	0.0342	0.2231	0.1889		0.0634		0		0.0507	0.0976	6	0.154175
room T	tetraciklin	5/3xMIC	5	3xMIC		0.2372	0.0184	0.0184	0.2372	0.2188	< 0.001 ***	0	1	0	1
room T	tetraciklin	5/3xMIC	5	3xMIC		0.2554	0.0348	0.0348	0.2554	0.2206		0		0
room T	tetraciklin	5/3xMIC	5	3xMIC		0.246	0.0303	0.0303	0.246	0.2157		0		0
room T	tetraciklin	5/10xMIC	5	10xMIC		0.2372	0.0184	0.0184	0.2372	0.2188	< 0.001 ***	0	1	0	1
room T	tetraciklin	5/10xMIC	5	10xMIC		0.2723	0.0348	0.0348	0.2723	0.2375		0		0
room T	tetraciklin	5/10xMIC	5	10xMIC		0.246	0.0188	0.0188	0.246	0.2272		0		0
room T	tetraciklin	5/30xMIC	5	30xMIC		0.267	0.0282	0.0282	0.267	0.2388	< 0.001 ***	0	1	0	1
room T	tetraciklin	5/30xMIC	5	30xMIC		0.3172	0.0657	0.0657	0.3172	0.2515		0		0
room T	tetraciklin	5/30xMIC	5	30xMIC		0.289	0.0407	0.0407	0.289	0.2483		0		0
room T	tetraciklin	10/0	10	0	10	0.2253	0.477	0.0356	0.477	0.1897	0.0304 *	0.4414	< 0.001 ***	0	1	0.1655	0.4321	6	0.268479
room T	tetraciklin	10/0	10	0	10	0.2437	0.6096	0.0725	0.6096	0.1712		0.5371		0		0.1649	0.4791	6	0.317566
room T	tetraciklin	10/0	10	0	11	0.2376	0.5306	0.0427	0.5306	0.1949		0.4879		0		0.1314	0.4193	6	0.36517
room T	tetraciklin	10/MIC	10	MIC		0.2253	0.0123	0.0123	0.2253	0.213	< 0.001 ***	0	1	0	1
room T	tetraciklin	10/MIC	10	MIC		0.2437	0.025	0.025	0.2437	0.2187		0		0
room T	tetraciklin	10/MIC	10	MIC		0.2376	0.0141	0.0141	0.2376	0.2235		0		0
room T	tetraciklin	10/3xMIC	10	3xMIC		0.2218	0.0091	0.0091	0.2218	0.2127	< 0.001 ***	0	1	0	1
room T	tetraciklin	10/3xMIC	10	3xMIC		0.2517	0.0219	0.0219	0.2517	0.2298		0		0
room T	tetraciklin	10/3xMIC	10	3xMIC		0.2459	0.0165	0.0165	0.2459	0.2294		0		0
room T	tetraciklin	10/10xMIC	10	10xMIC		0.2218	0.0091	0.0091	0.2218	0.2127	< 0.001 ***	0	1	0	1
room T	tetraciklin	10/10xMIC	10	10xMIC		0.2659	0.0297	0.0297	0.2659	0.2362		0		0
room T	tetraciklin	10/10xMIC	10	10xMIC		0.2459	0.0165	0.0165	0.2459	0.2294		0		0
room T	tetraciklin	10/30xMIC	10	30xMIC		0.2587	0.026	0.026	0.2587	0.2327	< 0.001 ***	0	1	0	1
room T	tetraciklin	10/30xMIC	10	30xMIC		0.3121	0.062	0.062	0.3121	0.2501		0		0
room T	tetraciklin	10/30xMIC	10	30xMIC		0.2829	0.0435	0.0435	0.2829	0.2394		0		0
room T	tetraciklin	15/0	15	0	12	0.2256	0.475	0.0331	0.475	0.1925	0.0178 *	0.4419	< 0.001 ***	0	1	0.128	0.4484	7	0.357589
room T	tetraciklin	15/0	15	0	12	0.24	0.587	0.0531	0.587	0.1869		0.5339		0		0.1794	0.4531	5	0.305128
room T	tetraciklin	15/0	15	0	13	0.2226	0.4724	0.037	0.4724	0.1856		0.4354		0		0.166	0.4724	6	0.307631
room T	tetraciklin	15/MIC	15	MIC		0.2256	0.0111	0.0111	0.2256	0.2145	< 0.001 ***	0	1	0	1
room T	tetraciklin	15/MIC	15	MIC		0.24	0.0281	0.0281	0.24	0.2119		0		0
room T	tetraciklin	15/MIC	15	MIC		0.2226	0.013	0.013	0.2226	0.2096		0		0
room T	tetraciklin	15/3xMIC	15	3xMIC		0.225	0.0096	0.0096	0.225	0.2154	< 0.001 ***	0	1	0	1
room T	tetraciklin	15/3xMIC	15	3xMIC		0.2442	0.0237	0.0237	0.2442	0.2205		0		0
room T	tetraciklin	15/3xMIC	15	3xMIC		0.2438	0.0144	0.0144	0.2438	0.2294		0		0
room T	tetraciklin	15/10xMIC	15	10xMIC		0.225	0.0164	0.0164	0.225	0.2086	< 0.001 ***	0	1	0	1
room T	tetraciklin	15/10xMIC	15	10xMIC		0.2589	0.0355	0.0355	0.2589	0.2234		0		0
room T	tetraciklin	15/10xMIC	15	10xMIC		0.2125	0.0144	0.0144	0.2125	0.1981		0		0
room T	tetraciklin	15/30xMIC	15	30xMIC		0.2467	0.0337	0.0337	0.2467	0.213	< 0.001 ***	0	1	0	1
room T	tetraciklin	15/30xMIC	15	30xMIC		0.2921	0.0681	0.0681	0.2921	0.224		0		0
room T	tetraciklin	15/30xMIC	15	30xMIC		0.255	0.0482	0.0482	0.255	0.2068		0		0
room T	tetraciklin	20/0	20	0	15	0.2341	0.4328	0.0417	0.4328	0.1924	0.0437 *	0.3911	< 0.01 **	0	1	0.1397	0.4328	6	0.349678
room T	tetraciklin	20/0	20	0	19	0.2314	0.1353	0.0591	0.2314	0.1723		0.0762		0		0.0923	0.1353	2	0.232936
room T	tetraciklin	20/0	20	0	0	0.2156	0.036	0.036	0.2156	0.1796		0		0
room T	tetraciklin	20/MIC	20	MIC		0.2341	0.0255	0.0255	0.2341	0.2086	< 0.001 ***	0	1	0	1
room T	tetraciklin	20/MIC	20	MIC		0.2397	0.0443	0.0443	0.2397	0.1954		0		0
room T	tetraciklin	20/MIC	20	MIC		0.2299	0.0301	0.0301	0.2299	0.1998		0		0
room T	tetraciklin	20/3xMIC	20	3xMIC		0.2222	0.0333	0.0333	0.2222	0.1889	0.0194 *	0	1	0	1
room T	tetraciklin	20/3xMIC	20	3xMIC		0.2349	0.046	0.046	0.2349	0.1889		0		0
room T	tetraciklin	20/3xMIC	20	3xMIC		0.2035	0.0241	0.0241	0.2035	0.1794		0		0
room T	tetraciklin	20/10xMIC	20	10xMIC		0.2132	0.04	0.04	0.2132	0.1732	0.0261 *	0	1	0	1
room T	tetraciklin	20/10xMIC	20	10xMIC		0.2598	0.0523	0.0523	0.2598	0.2075		0		0
room T	tetraciklin	20/10xMIC	20	10xMIC		0.2035	0.0415	0.0415	0.2035	0.162		0		0
room T	tetraciklin	20/30xMIC	20	30xMIC		0.2222	0.0853	0.0853	0.2222	0.1369	0.0755	0	1	0	1
room T	tetraciklin	20/30xMIC	20	30xMIC		0.2845	0.1073	0.1073	0.2845	0.1772		0		0
room T	tetraciklin	20/30xMIC	20	30xMIC		0.2504	0.0852	0.0852	0.2504	0.1652		0		0

## Sheet: curves-statistics and averages
	INCUBATION	ANTIBIOTIC	SAMPLE	STARTING OD600	LOG PHASE DELAY	GROWTH RATE	FINAL OD600				INCUBATION	ANTIBIOTIC	SAMPLE	STARTING OD600	LOG PHASE DELAY	GROWTH RATE	FINAL OD600
STATISTICS	room temperature	/	control							AVERAGES	room temperature	/	control	0.285647	/	0.34341	1.00208
(p values)			5 kV/cm	1	0.0206 *	0.7228	0.00907 **						5 kV/cm	0.213786	4.833 *	0.253677	0.654 **
			10 kV/cm	1	< 0.001 ***	1	0.04222 *						10 kV/cm	0.195564	10.333 ***	0.33135	0.699 *
			15 kV/cm	1	< 0.001 ***	1	0.00412 **						15 kV/cm	0.194592	12.500 ***	0.337951	0.632 **
			20 kV/cm	1	< 0.001 ***	1	< 0.001 ***						20 kV/cm	0.205269	12.833 ***	0.308204	0.447 ***
		Ampicillin	MIC	1	1	0.9999	0.50928					Ampicillin	MIC	0.262594	/	0.295907	0.751933
			3xMIC	1	1	0.9486	0.00179 **						3xMIC	0.26075	/	0.260384	0.525 **
			10xMIC	1	/	0.0826	< 0.001 ***						10xMIC	0.228228	/	0.152109	0.261 ***
			30xMIC	1	/	< 0.001 ***	< 0.001 ***						30xMIC	0.247694	/	0.035 ***	0.258 ***
			5 kV/cm MIC	1	0.2263	0.4169	0.01091 *						5 kV/cm MIC	0.222939	4	0.206687	0.582 *
			5 kV/cm 3xMIC	1	/	0.1857	< 0.001 ***						5 kV/cm 3xMIC	0.228661	/	0.102201	0.308 ***
			5 kV/cm 10xMIC	1	/	0.1378	< 0.001 ***						5 kV/cm 10xMIC	0.220606	/	0.0260954	0.175 ***
			5 kV/cm 30xMIC	1	/	/	< 0.001 ***						5 kV/cm 30xMIC	0.227261	/	/	0.143 ***
			10 kV/cm MIC	1	< 0.001 ***	0.1479	< 0.001 ***						10 kV/cm MIC	0.20465	10.333 ***	0.171899	0.420 ***
			10 kV/cm 3xMIC	1	/	/	< 0.001 ***						10 kV/cm 3xMIC	0.208872	/	/	0.069 ***
			10 kV/cm 10xMIC	1	/	/	< 0.001 ***						10 kV/cm 10xMIC	0.21785	/	/	0.058 ***
			10 kV/cm 30xMIC	1	/	/	< 0.001 ***						10 kV/cm 30xMIC	0.212472	/	/	0.051 ***
			15 kV/cm MIC	1	/	0.057	< 0.001 ***						15 kV/cm MIC	0.20525	/	0.145745	0.319 ***
			15 kV/cm 3xMIC	1	/	/	< 0.001 ***						15 kV/cm 3xMIC	0.212583	/	/	0.059 ***
			15 kV/cm 10xMIC	1	/	/	< 0.001 ***						15 kV/cm 10xMIC	0.208106	/	/	0.061 ***
			15 kV/cm 30xMIC	1	/	/	< 0.001 ***						15 kV/cm 30xMIC	0.212094	/	/	0.069 ***
			20 kV/cm MIC	1	/	0.0655	< 0.001 ***						20 kV/cm MIC	0.227594	/	0.0795383	0.277 ***
			20 kV/cm 3xMIC	1	/	/	< 0.001 ***						20 kV/cm 3xMIC	0.227217	/	/	0.121 ***
			20 kV/cm 10xMIC	1	/	/	< 0.001 ***						20 kV/cm 10xMIC	0.231394	/	/	0.144 ***
			20 kV/cm 30xMIC	1	/	/	< 0.001 ***						20 kV/cm 30xMIC	0.224994	/	/	0.138 ***
		Tetracycline	MIC	1	1	0.2412	< 0.001 ***					Tetracycline	MIC	0.226878	/	0.187037	0.198 ***
			3xMIC	1	/	0.0116 *	< 0.001 ***						3xMIC	0.274389	/	0.108 *	0.363 ***
			10xMIC	1	/	0.0903	< 0.001 ***						10xMIC	0.273244	/	0.157985	0.154 ***
			30xMIC	1	/	0.0112 *	< 0.001 ***						30xMIC	0.299678	/	0.047 *	0.062 ***
			5 kV/cm MIC	1	/	/	< 0.001 ***						5 kV/cm MIC	0.197144	/	/	0.124 ***
			5 kV/cm 3xMIC	1	/	/	< 0.001 ***						5 kV/cm 3xMIC	0.212367	/	/	0.028 ***
			5 kV/cm 10xMIC	1	/	/	< 0.001 ***						5 kV/cm 10xMIC	0.217833	/	/	0.024 ***
			5 kV/cm 30xMIC	1	/	/	< 0.001 ***						5 kV/cm 30xMIC	0.259667	/	/	0.045 ***
			10 kV/cm MIC	1	/	/	< 0.001 ***						10 kV/cm MIC	0.183144	/	/	0.017 ***
			10 kV/cm 3xMIC	1	/	/	< 0.001 ***						10 kV/cm 3xMIC	0.193844	/	/	0.016 ***
			10 kV/cm 10xMIC	1	/	/	< 0.001 ***						10 kV/cm 10xMIC	0.202444	/	/	0.018 ***
			10 kV/cm 30xMIC	1	/	/	< 0.001 ***						10 kV/cm 30xMIC	0.248611	/	/	0.044 ***
			15 kV/cm MIC	1	/	/	< 0.001 ***						15 kV/cm MIC	0.177244	/	/	0.017 ***
			15 kV/cm 3xMIC	1	/	/	< 0.001 ***						15 kV/cm 3xMIC	0.188189	/	/	0.016 ***
			15 kV/cm 10xMIC	1	/	/	< 0.001 ***						15 kV/cm 10xMIC	0.189089	/	/	0.022 ***
			15 kV/cm 30xMIC	1	/	/	< 0.001 ***						15 kV/cm 30xMIC	0.225444	/	/	0.050 ***
			20 kV/cm MIC	1	/	/	< 0.001 ***						20 kV/cm MIC	0.198467	/	/	0.033 ***
			20 kV/cm 3xMIC	1	/	/	< 0.001 ***						20 kV/cm 3xMIC	0.199589	/	/	0.034 ***
			20 kV/cm 10xMIC	1	/	/	< 0.001 ***						20 kV/cm 10xMIC	0.205367	/	/	0.045 ***
			20 kV/cm 30xMIC	1	/	/	< 0.001 ***						20 kV/cm 30xMIC	0.241011	/	/	0.093 ***
